# Supplementary material for: A Genome-Wide Pseudogene Map Reveals the Asymmetric Evolution of the A, B, and D Subgenomes in Common Wheat
Source: Plants (Basel). 2026 Mar 7;15(5):818. doi: 10.3390/plants15050818 (PMC12987264; doi:10.3390/plants15050818)
Supplement: Supplementary file 1 [file plants-15-00818-s001.zip › Supplementary Table S1.xls]

pseudo_id	chr	g_start	g_end	g_strand	protein	p_start	p_end	identity	coverage_ref	pre_stop_codon	p_source	Bits	idels	introns	Intron_spanning	parent_introns	classification	distribution_type
pseudoGene178958.01	Chr1A	100030038	100036987	-	Tturg.TRITD1Bv1G044800.2	1	1561	0.779628443305573	1	1	others	2697.44	3	2	0	0	Unitary-full	exon
pseudoGene202917.01	Chr1A	100041375	100046597	+	Aspel.AE.SPELTOIDES.r1.7BG0660260.1	1	1058	0.479659413434248	0.951395139513951	2	others	953.83	0	2	1	4	Unitary-full	intergenic
pseudoGene107333.01	Chr1A	100154880	100155176	-	sp_B0Z5H1_YCF2_OENPA	2049	2150	0.42156862745098	0.0441176470588235	0	others	79.68	0	0	0	3	FRAG	intergenic
pseudoGene124088.01	Chr1A	100154966	100155109	+	Sbico.rna42333-XP_002441057.1	24	69	0.58695652173913	0.135294117647059	0	others	47.1	0	0	0	3	FRAG	intergenic
pseudoGene135630.01	Chr1A	100174123	100174512	+	Turar.rna-gnl_WGS:AOTI_mrna.TRIUR3_09602-EMS45924.1	347	478	0.378787878787879	0.276150627615063	0	others	81.19	0	0	1	7	RET-full	intergenic
pseudoGene118965.01	Chr1A	10018375	10019551	+	Taest.TraesCS1B03G0040500.1	1	398	0.919597989949749	1	0	self	913.09	1	0	0	0	DUP-full	intergenic
pseudoGene54562.01	Chr1A	100251898	100252704	+	Aspel.AE.SPELTOIDES.r1.7BG0665070.1	18	285	0.779850746268657	0.829721362229102	0	others	446.17	2	0	0	0	Unitary-full	intergenic
pseudoGene51412.01	Chr1A	100512290	100512589	+	Turar.rna-gnl_WGS:AOTI_mrna.TRIUR3_08575-EMS60562.1	29	128	0.85	0.190839694656489	0	others	199.45	0	0	0	6	FRAG	intergenic
pseudoGene108186.01	Chr1A	100716014	100725150	+	Telon.Tel3E01T104200.1	1	1215	0.714168039538715	0.99917695473251	3	others	2030.7	3	1	1	3	Unitary-full	intergenic
pseudoGene50493.01	Chr1A	100748352	100748642	+	Turar.rna-gnl_WGS:AOTI_mrna.TRIUR3_15792-EMS65536.1	1	102	0.784313725490196	0.101090188305253	0	others	166.17	0	0	1	5	RET-truncated	intergenic
pseudoGene50547.01	Chr1A	100806871	100807167	+	Turar.rna-gnl_WGS:AOTI_mrna.TRIUR3_15792-EMS65536.1	1	102	0.715686274509804	0.101090188305253	0	others	150.35	0	0	1	5	RET-truncated	intergenic
pseudoGene56324.01	Chr1A	100817709	100818722	-	Tturg.TRITD2Av1G080780.1	885	1129	0.428571428571429	0.204678362573099	0	others	189.23	0	1	1	7	Unitary-full	intergenic
pseudoGene88730.01	Chr1A	100824804	100825498	+	Turar.rna-gnl_WGS:AOTI_mrna.TRIUR3_07989-EMS54944.1	329	560	0.46551724137931	0.414285714285714	0	others	219.98	1	0	0	2	FRAG	intergenic
pseudoGene141881.01	Chr1A	100828851	100829360	-	Taest.TraesCS6A03G0147500.1	1	183	0.524590163934426	0.448529411764706	0	self	184.12	0	0	0	0	DUP-full	intergenic
pseudoGene175178.01	Chr1A	100995877	100996122	+	Turar.rna-gnl_WGS:AOTI_mrna.TRIUR3_31457-EMS65101.1	245	326	0.902439024390244	0.187214611872146	0	others	181.81	0	0	1	6	RET-truncated	intergenic
pseudoGene75905.01	Chr1A	100996813	101001000	+	Bdist.rna29820-XP_024317189.1	349	1643	0.703245749613601	0.599907278627724	2	others	2211.44	2	1	1	7	Unitary-full	intergenic
pseudoGene127278.01	Chr1A	101270263	101270364	-	Turar.rna-gnl_WGS:AOTI_mrna.TRIUR3_05091-EMS66834.1	266	299	0.617647058823529	0.11371237458194	0	others	27.09	0	0	0	3	FRAG	intergenic
pseudoGene76751.01	Chr1A	101270802	101271557	+	Aspel.AE.SPELTOIDES.r1.1BG0018320.1	1	224	0.94170403587444	0.995535714285714	1	others	459.37	0	1	1	2	Unitary-full	intergenic
pseudoGene78817.01	Chr1A	101372464	101372559	+	Hvulg.HORVU.MOREX.r2.5HG0394700.1	77	108	0.53125	0.113074204946996	0	others	29.21	0	0	0	0	Unitary-truncated	intergenic
pseudoGene58073.01	Chr1A	101374130	101376414	+	Taest.TraesCS1D03G0153900.1	1	699	0.799426934097421	0.859605911330049	1	self	1183.41	5	1	0	0	DUP-full	exon
pseudoGene10471.01	Chr1A	101455782	101456535	+	Taest.TraesCS5B03G0049400.1	1	238	0.592436974789916	1	0	self	296.28	1	0	1	3	RET-full	intergenic
pseudoGene19031.01	Chr1A	101708830	101709751	+	Tturg.TRITD2Av1G173900.1	88	396	0.508090614886731	0.4828125	2	others	280.06	3	0	0	0	Unitary-full	intergenic
pseudoGene30328.01	Chr1A	101744311	101747881	-	Telon.Tel6E01T484500.1	1	1184	0.368243243243243	0.972884141331142	3	others	722.49	2	0	0	2	FRAG	intergenic
pseudoGene126726.01	Chr1A	101759463	101759804	-	Scere.ScWN5R01G453500.1	237	350	0.973684210526316	0.325714285714286	0	others	265.74	0	0	0	0	Unitary-full	intergenic
pseudoGene7256.01	Chr1A	101822523	101822870	-	Taest.TraesCS1A03G0445900.1	1	118	0.516949152542373	0.17201166180758	0	self	86.5	0	0	1	10	RET-truncated	intergenic
pseudoGene180380.01	Chr1A	101825603	101828945	+	Telon.Tel2E01T437200.1	1	1106	0.361663652802893	0.911037891268534	9	others	558.36	1	0	1	3	RET-full	intergenic
pseudoGene164247.01	Chr1A	101860214	101860330	+	Bdist.rna7295-XP_003560836.1	207	244	0.605263157894737	0.0871559633027523	0	others	40.77	0	0	0	2	FRAG	intergenic
pseudoGene20132.01	Chr1A	101895238	101895669	-	Hvulg.HORVU.MOREX.r2.2HG0114200.1	636	793	0.594936708860759	0.199243379571248	0	others	219.39	0	0	1	8	RET-truncated	intergenic
pseudoGene84894.01	Chr1A	101942083	101943024	+	Tturg.TRITD4Av1G160150.3	160	392	0.545064377682403	0.212204007285974	0	others	259.11	0	1	1	17	Unitary-full	intergenic
pseudoGene104307.01	Chr1A	101950292	101953899	-	Scere.ScWN1R01G164600.1	1	364	0.861878453038674	0.994505494505495	1	others	550.04	3	2	1	4	Unitary-full	exon
pseudoGene36864.01	Chr1A	102128095	102128865	+	Turar.rna-gnl_WGS:AOTI_mrna.TRIUR3_25999-EMS66957.1	1	169	0.923076923076923	0.12281976744186	0	others	368.49	0	1	1	14	Unitary-truncated	intergenic
pseudoGene97003.01	Chr1A	102214818	102214961	-	Hvulg.HORVU.MOREX.r2.1HG0000050.1	39	87	0.408163265306122	0.0748091603053435	0	others	24.73	0	0	0	8	FRAG	intergenic
pseudoGene154153.01	Chr1A	102315794	102316111	-	Aspel.AE.SPELTOIDES.r1.2BG0149130.1	406	512	0.528301886792453	0.207436399217221	1	others	71.87	0	0	1	4	RET-full	intergenic
pseudoGene15431.01	Chr1A	102530098	102530253	+	Taest.TraesCS6D03G0208200.1	426	475	0.42	0.0718390804597701	0	self	27.28	0	0	0	0	DUP-truncated	intergenic
pseudoGene37798.01	Chr1A	103146688	103146804	-	Taest.TraesCS1B03G0716800.1	76	116	0.48780487804878	0.222826086956522	0	self	25.37	0	0	0	3	FRAG	intergenic
pseudoGene171601.01	Chr1A	103616068	103616340	-	Aspel.AE.SPELTOIDES.r1.3BG0260280.1	62	162	0.386138613861386	0.149187592319055	0	others	33.29	0	0	0	8	FRAG	intergenic
pseudoGene7296.01	Chr1A	104006749	104008097	+	Taest.TraesCS2A03G0249000.1	71	524	0.852422907488987	0.866412213740458	1	self	767.77	5	1	1	3	DUP-full	intron
pseudoGene152361.01	Chr1A	104201286	104201879	+	Aspel.AE.SPELTOIDES.r1.5BG0452280.1	250	444	0.846153846153846	0.439189189189189	0	others	363.34	2	0	0	0	Unitary-full	intron
pseudoGene117479.01	Chr1A	104217258	104217788	-	Taest.TraesCS4A03G0568300.1	32	214	0.409836065573771	0.414965986394558	1	self	112.46	0	0	1	4	RET-full	intergenic
pseudoGene197820.01	Chr1A	10446722	10446781	-	Hvulg.HORVU.MOREX.r2.3HG0273220.1	180	199	0.55	0.0471698113207547	0	others	24.43	0	0	0	0	Unitary-truncated	intergenic
pseudoGene56110.01	Chr1A	10460513	10463648	-	Telon.Tel1E01T038200.1	1	739	0.734417344173442	0.998646820027064	0	others	1178.2	1	1	1	2	Unitary-full	exon
pseudoGene13734.01	Chr1A	10467043	10467591	-	Osati.rna38066-XP_015649962.1	674	855	0.434065934065934	0.199124726477024	0	others	154.23	0	0	1	22	RET-truncated	intergenic
pseudoGene115113.01	Chr1A	104722589	104723388	-	Turar.rna-gnl_WGS:AOTI_mrna.TRIUR3_21693-EMS48902.1	1	265	0.528301886792453	0.133906013137948	1	others	273.99	2	0	0	11	FRAG	intergenic
pseudoGene10211.01	Chr1A	104801653	104801775	-	sp_A3CG83_GRP1_ORYSJ	125	166	0.571428571428571	0.253012048192771	0	others	33.74	0	0	0	0	Unitary-full	intergenic
pseudoGene117512.01	Chr1A	10482615	10487645	-	Hvulg.HORVU.MOREX.r2.1HG0004670.1	1	611	0.749590834697218	0.729988052568698	0	others	1013.8	1	1	0	0	Unitary-full	intergenic
pseudoGene110822.01	Chr1A	105150285	105150823	-	Tturg.TRITD2Av1G292340.1	1	184	0.869565217391304	0.272189349112426	0	others	338.96	1	0	0	0	Unitary-full	intron
pseudoGene18479.01	Chr1A	105151031	105151383	-	Osati.rna24348-XP_025880496.1	65	190	0.587301587301587	0.197802197802198	0	others	104.23	1	0	0	2	FRAG	intron
pseudoGene73884.01	Chr1A	10592244	10592738	+	Scere.ScWN3R01G163200.1	321	486	0.680722891566265	0.34156378600823	1	others	221.05	0	0	0	2	FRAG	intergenic
pseudoGene137294.01	Chr1A	106074933	106075161	-	Aspel.AE.SPELTOIDES.r1.UnG0749830.1	195	277	0.542168674698795	0.154275092936803	0	others	43.88	2	0	0	0	Unitary-truncated	intergenic
pseudoGene13905.01	Chr1A	106082415	106082738	-	Turar.rna-gnl_WGS:AOTI_mrna.TRIUR3_04729-EMS45524.1	352	459	0.435185185185185	0.235294117647059	0	others	88.17	0	0	1	6	RET-full	intergenic
pseudoGene95149.01	Chr1A	106690590	106691355	-	Telon.Tel6E01T600300.1	604	857	0.641732283464567	0.296382730455076	0	others	283.32	3	0	0	0	Unitary-full	intergenic
pseudoGene88736.01	Chr1A	107142038	107142451	+	Scere.ScWN5R01G392100.1	1	133	0.458646616541353	0.115451388888889	0	others	119.74	0	0	0	9	FRAG	intergenic
pseudoGene47238.01	Chr1A	10736749	10737040	-	Taest.TraesCS1D03G0035800.1	242	348	0.682242990654206	0.2590799031477	0	self	138.1	1	0	0	3	FRAG	intergenic
pseudoGene47873.01	Chr1A	107739962	107743168	-	Telon.Tel1E01T195200.1	286	438	0.868421052631579	0.34703196347032	1	others	207.16	2	1	1	6	Unitary-full	intergenic
pseudoGene159235.01	Chr1A	10913290	10916056	+	Taest.TraesCS1D03G0035300.1	1	923	0.846153846153846	1	0	self	1823.7	1	0	0	0	DUP-full	exon
pseudoGene164451.01	Chr1A	109358224	109358429	-	Turar.rna-gnl_WGS:AOTI_mrna.TRIUR3_11156-EMS67816.1	1	70	0.6	0.0806451612903226	0	others	57.09	1	0	0	14	FRAG	intergenic
pseudoGene163166.01	Chr1A	10939692	10941310	-	Telon.Tel2E01T679900.1	1	542	0.518450184501845	0.445723684210526	2	others	604.16	1	0	0	2	FRAG	intergenic
pseudoGene102688.01	Chr1A	109600813	109602885	-	Taest.TraesCS1B03G0290700.1	1	373	0.956873315363881	0.734653465346535	1	self	717.52	0	4	1	10	DUP-full	exon
pseudoGene45602.01	Chr1A	11027511	11029232	+	Ataus.AET2Gv20084200.1	1	559	0.967799642218247	1	0	others	1318.42	2	0	0	0	Unitary-full	intergenic
pseudoGene146236.01	Chr1A	110595556	110597070	+	Turar.rna-gnl_WGS:AOTI_mrna.TRIUR3_29082-EMS47322.1	1267	1733	0.488222698072805	0.211599456275487	0	others	412.1	2	1	1	24	Unitary-full	intergenic
pseudoGene127615.01	Chr1A	110603748	110604020	-	Sbico.rna706-XP_002463716.1	1	99	0.323232323232323	0.158908507223114	0	others	53.01	0	0	0	12	FRAG	intergenic
pseudoGene26155.01	Chr1A	110604387	110609427	-	Telon.Tel6E01T350600.1	452	978	0.825426944971537	0.538854805725971	1	others	789.34	2	5	1	14	Unitary-full	intergenic
pseudoGene83449.01	Chr1A	110645446	110647255	-	Taest.TraesCS1A03G0263700.1	1	411	0.845588235294118	0.97841726618705	0	self	646.67	2	4	1	5	DUP-full	exon
pseudoGene96356.01	Chr1A	110905984	110906933	+	Tturg.TRITD7Av1G273240.4	193	518	0.404907975460123	0.310772163965682	0	others	166.29	2	0	0	7	FRAG	intergenic
pseudoGene166370.01	Chr1A	110980776	110992071	-	Turar.rna-gnl_WGS:AOTI_mrna.TRIUR3_11047-EMS67609.1	2	1840	0.239628820960699	0.986006458557589	3	others	-329.44	4	8	1	23	Unitary-full	intergenic
pseudoGene64283.01	Chr1A	111013080	111014023	-	Ataus.AET6Gv20387500.1	473	792	0.53125	0.404040404040404	1	others	341.25	1	0	0	0	Unitary-full	intergenic
pseudoGene155712.01	Chr1A	111043389	111045006	-	Telon.Tel1E01T273400.1	590	1129	0.375925925925926	0.444444444444444	2	others	314.26	2	0	0	2	FRAG	intergenic
pseudoGene169914.01	Chr1A	111047468	111047575	+	Tturg.TRITD3Bv1G233290.3	140	175	0.722222222222222	0.205714285714286	0	others	48.31	0	0	0	4	FRAG	intergenic
pseudoGene39457.01	Chr1A	111123872	111124618	+	Ataus.AET2Gv20632100.1	44	292	0.453815261044177	0.787974683544304	0	others	146.19	7	0	0	0	Unitary-full	intergenic
pseudoGene165337.01	Chr1A	11121693	11121900	-	Tturg.TRITD6Av1G160720.3	1	69	0.666666666666667	0.436708860759494	0	others	95.22	1	0	1	2	RET-full	intergenic
pseudoGene150577.01	Chr1A	11124139	11124264	-	Taest.TraesCS7B03G0947500.1	114	155	0.738095238095238	0.103703703703704	0	self	74	0	0	1	8	RET-truncated	intergenic
pseudoGene201328.01	Chr1A	11139464	11139778	+	Tturg.TRITD5Av1G149920.5	38	134	0.443298969072165	0.341549295774648	0	others	46.81	0	0	1	9	RET-full	intergenic
pseudoGene89061.01	Chr1A	111423741	111424082	-	Taest.TraesCS5D03G0498600.1	318	425	0.259259259259259	0.228329809725159	0	self	37.93	0	0	1	2	RET-full	intergenic
pseudoGene128226.01	Chr1A	111517217	111521459	+	Aspel.AE.SPELTOIDES.r1.UnG0843390.1	142	1539	0.662374821173104	0.880352644836272	7	others	1994.64	4	1	0	0	Unitary-full	intergenic
pseudoGene133561.01	Chr1A	111610325	111615461	-	Aspel.AE.SPELTOIDES.r1.1BG0015440.1	1	589	0.901528013582343	1	2	others	1176.13	3	2	1	2	Unitary-full	intergenic
pseudoGene14317.01	Chr1A	11174834	11184771	-	Scere.ScWN6R01G405800.1	85	444	0.488888888888889	0.745341614906832	0	others	185.72	1	2	1	2	Unitary-full	intergenic
pseudoGene121183.01	Chr1A	11189764	11190009	-	Aspel.AE.SPELTOIDES.r1.2BG0142950.1	203	284	0.841463414634146	0.199513381995134	1	others	132.66	0	0	0	0	Unitary-truncated	intergenic
pseudoGene133263.01	Chr1A	112363092	112363595	-	Turar.rna-gnl_WGS:AOTI_mrna.TRIUR3_17662-EMS45583.1	1	170	0.394117647058824	0.300884955752212	1	others	86.26	2	0	1	8	RET-full	intergenic
pseudoGene114430.01	Chr1A	11324653	11325896	-	Turar.rna-gnl_WGS:AOTI_mrna.TRIUR3_32082-EMS55947.1	14	368	0.389830508474576	0.413068844807468	0	others	166.53	0	1	0	7	Unitary-full	intergenic
pseudoGene93561.01	Chr1A	11327620	11327769	-	Hvulg.HORVU.MOREX.r2.2HG0081210.1	353	399	0.638297872340426	0.0679190751445087	0	others	44.22	0	0	0	0	Unitary-truncated	intergenic
pseudoGene84621.01	Chr1A	113338770	113338973	+	Hvulg.HORVU.MOREX.r2.1HG0048510.1	99	164	0.590909090909091	0.352941176470588	0	others	86.58	0	0	0	0	Unitary-full	intergenic
pseudoGene195023.01	Chr1A	113721827	113722170	+	Hvulg.HORVU.MOREX.r2.5HG0429760.1	99	217	0.613445378151261	0.248953974895398	0	others	121.34	1	0	0	2	FRAG	intergenic
pseudoGene80782.01	Chr1A	113795847	113796245	-	Scere.ScWN7R01G397500.1	48	182	0.466666666666667	0.248618784530387	0	others	111.01	0	0	1	10	RET-full	intergenic
pseudoGene62117.01	Chr1A	113813378	113813752	-	Osati.rna11722-XP_015625264.1	62	188	0.480314960629921	0.231329690346084	0	others	101.38	0	0	1	10	RET-full	intergenic
pseudoGene79734.01	Chr1A	113819004	113819613	+	Hvulg.HORVU.MOREX.r2.5HG0382300.1	20	227	0.548076923076923	0.274406332453826	2	others	137.42	3	0	0	0	Unitary-full	intergenic
pseudoGene23371.01	Chr1A	113971278	113975931	-	Aspel.AE.SPELTOIDES.r1.4BG0359910.1	1	1433	0.621508379888268	0.999302163293789	5	others	1869.77	1	1	1	4	Unitary-full	intergenic
pseudoGene154998.01	Chr1A	113975609	113975656	+	Taest.TraesCS7B03G1139700.1	163	178	0.875	0.0146654445462878	0	self	25.25	0	0	0	9	FRAG	intergenic
pseudoGene9508.01	Chr1A	113976939	113977259	+	Tturg.TRITD7Bv1G216880.4	163	264	0.392156862745098	0.0935779816513762	0	others	26.31	0	0	0	9	FRAG	intergenic
pseudoGene95625.01	Chr1A	11413033	11414556	+	Tturg.TRITD1Av1G004570.1	660	1169	0.949019607843137	0.436270316509837	0	others	1160.42	0	0	0	3	FRAG	intergenic
pseudoGene170954.01	Chr1A	114156245	114156508	-	Tturg.TRITD5Av1G250230.4	183	271	0.595505617977528	0.328413284132841	0	others	120.31	0	0	1	5	RET-full	intergenic
pseudoGene35366.01	Chr1A	114160900	114160985	-	Tturg.TRITD1Av1G227690.2	56	84	0.793103448275862	0.173652694610778	0	others	30.51	1	0	1	5	RET-truncated	intergenic
pseudoGene118830.01	Chr1A	114190895	114192503	-	Telon.Tel1E01T484900.1	1	536	0.994402985074627	1	0	others	1325.85	1	0	0	0	Unitary-full	intergenic
pseudoGene194731.01	Chr1A	114194788	114195079	+	Osati.gene35112.add1-NP_039449.1	184	286	0.864077669902913	0.284530386740331	1	others	155.38	1	0	0	2	FRAG	intergenic
pseudoGene59016.01	Chr1A	11458834	11459045	+	Sbico.rna29527-XP_002447438.1	1	72	0.611111111111111	0.580645161290323	1	others	52.14	1	0	0	2	FRAG	intergenic
pseudoGene55440.01	Chr1A	115007138	115007419	+	Telon.Tel7E01T300000.1	1	81	0.740740740740741	0.307984790874525	3	others	56.19	0	0	1	4	RET-full	intergenic
pseudoGene139587.01	Chr1A	11507576	11508807	-	Taest.TraesCS1D03G0039700.1	496	796	0.813333333333333	0.376884422110553	0	self	459.84	1	3	1	5	DUP-full	intergenic
pseudoGene69329.01	Chr1A	115177554	115178465	-	Turar.rna-gnl_WGS:AOTI_mrna.TRIUR3_34834-EMS52298.1	1135	1373	0.807531380753138	0.174071376547706	1	others	350.38	2	1	1	25	Unitary-truncated	intergenic
pseudoGene80787.01	Chr1A	115204790	115205209	+	Scere.ScWN7R01G397500.1	48	192	0.427586206896552	0.267034990791897	1	others	53.11	0	0	1	10	RET-full	intergenic
pseudoGene163255.01	Chr1A	115437647	115437748	-	Bdist.rna604-XP_010227641.1	1	35	0.514285714285714	0.125448028673835	0	others	26.55	0	0	0	3	FRAG	intergenic
pseudoGene112497.01	Chr1A	115443276	115443560	-	Hvulg.HORVU.MOREX.r2.5HG0437560.1	1	100	0.28	0.328947368421053	0	others	22.95	0	0	0	4	FRAG	intergenic
pseudoGene110146.01	Chr1A	11545814	11546416	-	Telon.Tel1E01T659800.1	985	1184	0.34	0.164473684210526	0	others	131.19	0	0	0	2	FRAG	intergenic
pseudoGene55439.01	Chr1A	115666104	115666466	+	Telon.Tel7E01T300000.1	1	108	0.768518518518518	0.4106463878327	0	others	159.02	0	1	1	4	Unitary-full	intergenic
pseudoGene118753.01	Chr1A	11594899	11595196	-	Hvulg.HORVU.MOREX.r2.1HG0001610.1	1027	1125	0.656565656565657	0.0795180722891566	1	others	93.01	1	0	0	4	FRAG	intergenic
pseudoGene162409.01	Chr1A	116047242	116047556	-	Turar.rna-gnl_WGS:AOTI_mrna.TRIUR3_30889-EMS60464.1	1	105	0.371428571428571	0.130922693266833	0	others	91.4	0	0	1	17	RET-truncated	intergenic
pseudoGene177602.01	Chr1A	11616571	11618093	-	Taest.TraesCS2B03G0120700.1	1	526	0.695817490494297	0.958105646630237	2	self	679.86	1	1	1	2	DUP-full	intergenic
pseudoGene26405.01	Chr1A	117555228	117555575	-	Turar.rna-gnl_WGS:AOTI_mrna.TRIUR3_30273-EMS58351.1	658	773	0.793103448275862	0.15006468305304	1	others	181.36	0	0	1	16	RET-truncated	intergenic
pseudoGene9014.01	Chr1A	117687951	117689878	+	Turar.rna-gnl_WGS:AOTI_mrna.TRIUR3_08986-EMS57954.1	730	1089	0.797222222222222	0.330578512396694	0	others	578.88	1	2	1	9	Unitary-full	intergenic
pseudoGene84469.01	Chr1A	117690638	117691122	+	Telon.Tel6E01T600800.1	1	161	0.745341614906832	0.24468085106383	2	others	194.34	1	0	0	4	FRAG	intergenic
pseudoGene20330.01	Chr1A	117701110	117701403	+	Scere.ScWN4R01G590500.1	173	271	0.767676767676768	0.12484237074401	0	others	165.78	0	0	0	2	FRAG	intergenic
pseudoGene103861.01	Chr1A	117708128	117708457	+	Scere.ScWN6R01G302400.1	675	785	0.747747747747748	0.14140127388535	0	others	180.32	0	0	0	0	Unitary-truncated	intergenic
pseudoGene142312.01	Chr1A	117728435	117728821	-	Tturg.TRITD6Av1G226950.8	166	241	0.88	0.260416666666667	0	others	77.69	1	2	1	14	Unitary-full	intergenic
pseudoGene184980.01	Chr1A	117768828	117769022	-	Tturg.TRITD7Bv1G025920.7	454	518	0.492307692307692	0.0679916317991632	0	others	61.97	0	0	1	12	RET-truncated	intergenic
pseudoGene52602.01	Chr1A	117903701	117904117	+	Tturg.TRITD6Bv1G076640.1	71	209	0.899280575539568	0.665071770334928	0	others	259.39	2	0	0	0	Unitary-full	intergenic
pseudoGene166424.01	Chr1A	117904274	117904621	+	Taest.TraesCS7B03G1163700.1	1	116	0.922413793103448	1	1	self	233.52	0	0	0	0	DUP-full	intergenic
pseudoGene120837.01	Chr1A	117931380	117932850	+	sp_Q37680_NU5M_WHEAT	490	670	0.939226519337017	0.270149253731343	1	others	325.4	1	1	0	0	Unitary-full	intergenic
pseudoGene30998.01	Chr1A	118043202	118054196	-	Hvulg.HORVU.MOREX.r2.UnG0627730.1	1	559	0.951612903225806	0.998211091234347	1	others	1158.07	4	2	1	3	Unitary-full	intergenic
pseudoGene132390.01	Chr1A	118060108	118060226	-	Telon.Tel5E01T211300.1	47	86	0.9	0.317460317460317	0	others	64.95	1	0	0	0	Unitary-full	intergenic
pseudoGene52830.01	Chr1A	118120787	118121467	-	Taest.TraesCS3A03G0955600.1	1	227	0.938325991189427	1	2	self	476.76	0	0	0	0	DUP-full	intergenic
pseudoGene170956.01	Chr1A	118129538	118129801	+	Tturg.TRITD5Av1G250230.4	184	271	0.647727272727273	0.324723247232472	0	others	134.71	0	0	1	5	RET-full	intergenic
pseudoGene166396.01	Chr1A	119361984	119363294	-	Telon.Tel5E01T785700.1	1	438	0.449771689497717	0.4036866359447	0	others	316.83	0	0	1	9	RET-full	intergenic
pseudoGene13282.01	Chr1A	119418951	119424131	-	sp_P10978_POLX_TOBAC	1049	1328	0.507142857142857	0.210843373493976	0	others	232.24	2	1	0	5	Unitary-full	intergenic
pseudoGene79663.01	Chr1A	1199439	1200455	+	Tturg.TRITD3Bv1G267720.1	1	345	0.631884057971015	0.502183406113537	1	others	524.53	0	0	0	0	Unitary-full	intergenic
pseudoGene159192.01	Chr1A	11994318	11994688	-	Taest.TraesCS1D03G0041800.1	1	125	0.776	1	0	self	207.25	1	0	0	0	DUP-full	exon
pseudoGene17468.01	Chr1A	119944894	119955726	-	Turar.rna-gnl_WGS:AOTI_mrna.TRIUR3_34839-EMS50965.1	878	1100	0.883408071748879	0.202727272727273	0	others	382.46	1	2	1	5	Unitary-full	intergenic
pseudoGene37298.01	Chr1A	120245981	120247193	+	Tturg.TRITD7Av1G182130.3	911	1133	0.923766816143498	0.196822594880847	1	others	398.76	1	2	1	7	Unitary-truncated	intergenic
pseudoGene124328.01	Chr1A	1203213	1203446	+	Sbico.rna13432-XP_002463261.1	247	317	0.450704225352113	0.114516129032258	0	others	39.39	0	0	0	0	Unitary-truncated	intergenic
pseudoGene189657.01	Chr1A	120337763	120337975	+	Ataus.AET7Gv20466800.1	36	115	0.425	0.220385674931129	0	others	29.91	0	0	0	0	Unitary-full	intergenic
pseudoGene31647.01	Chr1A	120337777	120337929	-	Turar.rna-gnl_WGS:AOTI_mrna.TRIUR3_00854-EMS55126.1	55	107	0.471698113207547	0.122969837587007	0	others	38.16	0	0	1	11	RET-truncated	intergenic
pseudoGene186650.01	Chr1A	1203691	1206717	+	Osati.rna30927-XP_015642080.2	133	699	0.562056737588652	0.8068669527897	0	others	459.28	1	6	1	7	Unitary-full	intergenic
pseudoGene142444.01	Chr1A	120442473	120442541	-	Telon.Tel7E01T914400.1	49	71	0.695652173913043	0.219047619047619	0	others	34.88	0	0	0	3	FRAG	intergenic
pseudoGene140415.01	Chr1A	120571364	120571636	-	Osati.rna24224-XP_015636213.1	387	487	0.673267326732673	0.0875216637781629	0	others	132.01	0	0	1	20	RET-truncated	intergenic
pseudoGene132708.01	Chr1A	12076116	12076430	+	Bdist.rna12354-XP_024313110.1	1	111	0.324324324324324	0.203296703296703	0	others	39.22	0	0	0	6	FRAG	intergenic
pseudoGene107381.01	Chr1A	12076106	12076447	-	sp_B0Z587_YCF2_OENGL	2116	2233	0.406779661016949	0.0496632996632997	1	others	56.07	0	0	0	25	FRAG	intergenic
pseudoGene202858.01	Chr1A	120841848	120842025	-	Tturg.TRITD1Av1G222580.2	260	319	0.633333333333333	0.155844155844156	0	others	56.3	1	0	1	8	RET-truncated	intergenic
pseudoGene143502.01	Chr1A	120842097	120842252	-	Osati.rna30807-XP_015643953.1	208	259	0.538461538461538	0.123515439429929	1	others	26.42	0	0	1	9	RET-truncated	intergenic
pseudoGene13241.01	Chr1A	12094798	12094986	+	Taest.TraesCS7A03G0393100.1	65	127	0.53968253968254	0.496062992125984	0	self	68.72	0	0	0	2	FRAG	exon
pseudoGene144348.01	Chr1A	121039794	121041162	+	Osati.rna49845-XP_025877173.1	19	484	0.396995708154506	0.962809917355372	3	others	263.19	1	0	0	0	Unitary-full	intergenic
pseudoGene69339.01	Chr1A	121657359	121657742	-	Turar.rna-gnl_WGS:AOTI_mrna.TRIUR3_34834-EMS52298.1	1261	1373	0.63716814159292	0.0823015294974508	0	others	174.51	0	0	1	25	RET-truncated	intergenic
pseudoGene71377.01	Chr1A	121873177	121874584	+	Turar.rna-gnl_WGS:AOTI_mrna.TRIUR3_09261-EMS66010.1	512	757	0.85655737704918	0.322324966974901	1	others	349.94	2	3	1	8	Unitary-full	intergenic
pseudoGene118353.01	Chr1A	121920541	121920943	-	Tturg.TRITD6Av1G213810.1	23	162	0.757142857142857	0.208643815201192	0	others	237.36	1	0	1	7	RET-full	intergenic
pseudoGene53703.01	Chr1A	12228584	12230497	-	Bdist.rna20399-XP_003569117.1	457	923	0.611587982832618	0.498929336188437	2	others	511.13	0	1	0	4	Unitary-full	intergenic
pseudoGene118311.01	Chr1A	1226762	1227814	-	Tturg.TRITD1Av1G000490.5	93	451	0.963788300835655	0.796008869179601	0	others	793.91	2	0	0	3	FRAG	exon
pseudoGene157784.01	Chr1A	12285717	12287392	-	Osati.rna14189-XP_015632970.1	1	554	0.514440433212996	0.973637961335677	1	others	626.3	1	0	0	0	Unitary-full	intergenic
pseudoGene186021.01	Chr1A	123188325	123191260	+	Osati.rna52616-XP_015619246.1	379	1360	0.391038696537678	0.61877756773787	4	others	610.09	4	0	0	3	FRAG	intergenic
pseudoGene62681.01	Chr1A	123195642	123198568	+	Taest.TraesCS6B03G0382900.2	1	916	0.923497267759563	0.998908296943231	4	self	1847.03	3	1	0	0	DUP-full	intergenic
pseudoGene203742.01	Chr1A	12457887	12461188	-	Tturg.TRITD5Bv1G059040.3	1	825	0.580606060606061	0.962660443407235	1	others	1106.73	1	2	1	4	Unitary-full	intergenic
pseudoGene179289.01	Chr1A	124647467	124649766	-	Turar.rna-gnl_WGS:AOTI_mrna.TRIUR3_24587-EMS53906.1	1	495	0.991919191919192	1	1	others	1165.48	0	2	1	3	Unitary-full	intergenic
pseudoGene21989.01	Chr1A	12546606	12546824	+	Osati.rna1246-XP_015648989.1	73	146	0.581081081081081	0.4	0	others	82.19	0	0	0	0	Unitary-full	intergenic
pseudoGene44977.01	Chr1A	12549154	12549327	+	Sbico.rna41672-XP_002440845.1	127	186	0.566666666666667	0.32258064516129	0	others	78.08	0	0	0	0	Unitary-full	intergenic
pseudoGene112235.01	Chr1A	12550001	12550183	+	Osati.rna8195-XP_015626277.1	117	177	0.508196721311475	0.344632768361582	0	others	68.49	0	0	0	0	Unitary-full	intergenic
pseudoGene195191.01	Chr1A	12553257	12553553	-	Tturg.TRITD3Bv1G005980.3	368	466	0.545454545454545	0.21244635193133	0	others	108.24	0	0	0	4	FRAG	intergenic
pseudoGene162922.01	Chr1A	12592698	12593929	-	Tturg.TRITD1Bv1G005330.1	1	349	0.899713467048711	0.762008733624454	0	others	647.69	3	1	1	3	Unitary-full	intergenic
pseudoGene40952.01	Chr1A	12649751	12650359	-	Telon.Tel1E01T050300.1	357	559	0.960591133004926	0.363148479427549	0	others	475.15	0	0	0	2	FRAG	intergenic
pseudoGene71425.01	Chr1A	126616611	126620390	+	Tturg.TRITD1Bv1G060750.2	1	1256	0.926751592356688	1	1	others	2784.48	0	0	1	2	RET-full	exon
pseudoGene86621.01	Chr1A	127018191	127025804	-	Turar.rna-gnl_WGS:AOTI_mrna.TRIUR3_24285-EMS54934.1	1	989	0.967380224260958	0.991911021233569	1	others	1800.05	1	15	1	18	Unitary-full	exon
pseudoGene151298.01	Chr1A	127281326	127281522	-	Taest.TraesCS1B03G0371600.1	262	334	0.575342465753425	0.145708582834331	1	self	38.79	1	0	0	0	DUP-truncated	intergenic
pseudoGene202781.01	Chr1A	127285677	127287253	+	Tturg.TRITD1Bv1G061050.1	1	527	0.922201138519924	0.983208955223881	0	others	1173.55	1	0	0	0	Unitary-full	exon
pseudoGene199527.01	Chr1A	127294600	127294665	+	Taest.TraesCS7B03G0241700.1	39	60	0.772727272727273	0.261904761904762	0	self	33.21	0	0	0	0	DUP-full	intergenic
pseudoGene72547.01	Chr1A	12773744	12774067	-	Turar.rna-gnl_WGS:AOTI_mrna.TRIUR3_03930-EMS61574.1	796	903	0.555555555555556	0.119601328903654	0	others	137.65	0	0	1	17	RET-truncated	intergenic
pseudoGene162932.01	Chr1A	12775187	12777460	+	Tturg.TRITD1Bv1G005330.1	1	458	0.967248908296943	1	0	others	1005.75	1	2	1	3	Unitary-full	exon
pseudoGene42208.01	Chr1A	12794470	12796329	-	Bdist.rna29843-XP_003574218.2	71	323	0.49802371541502	0.517382413087935	0	others	206.69	1	2	1	6	Unitary-full	intergenic
pseudoGene38226.01	Chr1A	129199675	129200844	-	Tturg.TRITD1Bv1G061710.4	1	325	0.910216718266254	0.92022792022792	1	others	575.03	2	2	1	5	Unitary-full	exon
pseudoGene108941.01	Chr1A	129207737	129208066	+	Bdist.rna21031-XP_024315038.1	22	127	0.39622641509434	0.0969807868252516	0	others	68.01	0	0	0	3	FRAG	intron
pseudoGene195522.01	Chr1A	129207697	129208089	-	Telon.Tel4E01T434600.1	1	129	0.317829457364341	0.234545454545455	0	others	42.62	0	0	0	6	FRAG	intergenic
pseudoGene154158.01	Chr1A	12921125	12921457	+	Hvulg.HORVU.MOREX.r2.2HG0140910.1	711	821	0.585585585585586	0.135200974421437	1	others	109.27	0	0	1	6	RET-truncated	intergenic
pseudoGene142135.01	Chr1A	129417039	129417415	+	Turar.rna-gnl_WGS:AOTI_mrna.TRIUR3_33599-EMS67874.1	539	635	0.525773195876289	0.108258928571429	0	others	78.04	0	1	1	12	Unitary-truncated	intergenic
pseudoGene26426.01	Chr1A	129812456	129813113	-	Turar.rna-gnl_WGS:AOTI_mrna.TRIUR3_30273-EMS58351.1	603	759	0.732484076433121	0.203104786545925	1	others	184.69	1	1	1	16	Unitary-full	intergenic
pseudoGene168456.01	Chr1A	129950720	129950890	-	sp_P92555_M1250_ARATH	24	80	0.508771929824561	0.467213114754098	1	others	40.43	0	0	0	0	Unitary-full	intergenic
pseudoGene156802.01	Chr1A	130189840	130190174	+	Taest.TraesCS5B03G0685300.1	1	117	0.692307692307692	0.396610169491525	0	self	162.06	1	0	0	2	FRAG	intergenic
pseudoGene46048.01	Chr1A	13061687	13062247	+	Aspel.AE.SPELTOIDES.r1.1BG0033020.1	121	309	0.619047619047619	0.269614835948645	1	others	190.98	2	0	0	2	FRAG	intergenic
pseudoGene146274.01	Chr1A	130725539	130727098	+	Turar.rna-gnl_WGS:AOTI_mrna.TRIUR3_29082-EMS47322.1	1267	1744	0.47907949790795	0.21658359764386	1	others	407.33	1	1	1	24	Unitary-full	intergenic
pseudoGene26110.01	Chr1A	130733990	130738830	-	Telon.Tel6E01T350600.1	554	978	0.884705882352941	0.434560327198364	3	others	726.41	1	3	1	14	Unitary-full	intergenic
pseudoGene50688.01	Chr1A	130757084	130757203	+	sp_Q9MTH5_YCF1_OENEH	2077	2120	0.386363636363636	0.0178643930166464	0	others	20.78	0	0	0	0	Unitary-truncated	intergenic
pseudoGene35909.01	Chr1A	13100651	13103511	+	Telon.Tel1E01T053300.1	1	840	0.822407628128725	0.998809523809524	0	others	1518.33	2	1	1	2	Unitary-full	intergenic
pseudoGene204177.01	Chr1A	1314107	1315344	+	Turar.rna-gnl_WGS:AOTI_mrna.TRIUR3_20923-EMS66195.1	409	638	0.495652173913044	0.360501567398119	0	others	176.36	1	1	1	10	Unitary-full	intergenic
pseudoGene98016.01	Chr1A	131503280	131503800	-	Turar.rna-gnl_WGS:AOTI_mrna.TRIUR3_17029-EMS56796.1	614	789	0.494318181818182	0.223067173637516	1	others	116.14	1	0	1	6	RET-full	intergenic
pseudoGene172158.01	Chr1A	131588989	131589533	+	Turar.rna-gnl_WGS:AOTI_mrna.TRIUR3_33425-EMS60250.1	535	722	0.872340425531915	0.260387811634349	1	others	340.77	1	0	1	19	RET-full	intergenic
pseudoGene180912.01	Chr1A	132262695	132263024	+	Tturg.TRITD6Av1G032400.1	441	551	0.36036036036036	0.166416791604198	0	others	30.95	0	0	1	2	RET-truncated	intergenic
pseudoGene152466.01	Chr1A	132269750	132270583	+	Turar.rna-gnl_WGS:AOTI_mrna.TRIUR3_31975-EMS45573.1	742	1019	0.701438848920863	0.272816486751717	1	others	464.06	0	0	1	9	RET-full	intergenic
pseudoGene142137.01	Chr1A	13288712	13289726	-	Turar.rna-gnl_WGS:AOTI_mrna.TRIUR3_33599-EMS67874.1	704	896	0.725388601036269	0.215401785714286	0	others	235.73	0	2	1	12	Unitary-full	intergenic
pseudoGene171158.01	Chr1A	133002553	133003656	+	Scere.ScWN5R01G587100.1	1	374	0.665775401069519	1	4	others	415.41	4	0	0	0	Unitary-full	intergenic
pseudoGene36776.01	Chr1A	133004610	133005761	-	Taest.TraesCS2B03G0255300.1	1	407	0.513513513513513	1	2	self	295.39	2	0	0	0	DUP-full	intergenic
pseudoGene84056.01	Chr1A	133006464	133007018	+	Taest.TraesCS2B03G0255000.1	173	368	0.48469387755102	0.47921760391198	1	self	96.03	2	0	0	0	DUP-full	intergenic
pseudoGene29901.01	Chr1A	13316126	13316740	-	Bdist.rna15037-XP_010230620.1	353	582	0.373913043478261	0.373983739837398	1	others	70.61	0	0	1	9	RET-full	intergenic
pseudoGene188453.01	Chr1A	133387041	133388572	-	Osati.rna19165-XP_015628205.1	100	612	0.49317738791423	0.838235294117647	2	others	539.2	1	0	0	2	FRAG	intergenic
pseudoGene136330.01	Chr1A	13344962	13345222	-	Tturg.TRITD1Bv1G005860.2	59	145	0.471264367816092	0.186695278969957	0	others	91.03	0	0	1	11	RET-truncated	intergenic
pseudoGene113389.01	Chr1A	13370075	13373715	-	Turar.rna-gnl_WGS:AOTI_mrna.TRIUR3_19998-EMS46404.1	1	484	0.997929606625259	0.367300380228137	0	others	974.43	0	6	1	25	Unitary-full	intergenic
pseudoGene176355.01	Chr1A	13395940	13397513	-	Turar.rna-gnl_WGS:AOTI_mrna.TRIUR3_10479-EMS63484.1	278	520	0.510288065843621	0.467307692307692	1	others	202.33	0	1	1	4	Unitary-full	intergenic
pseudoGene23886.01	Chr1A	134306819	134308687	+	Turar.rna-gnl_WGS:AOTI_mrna.TRIUR3_19906-EMS61680.1	1	236	0.74468085106383	0.353915662650602	1	others	332.47	0	1	1	13	Unitary-full	intergenic
pseudoGene81215.01	Chr1A	13453098	13453691	-	Hvulg.HORVU.MOREX.r2.6HG0518510.1	1	222	0.351351351351351	0.446680080482897	0	others	114.45	0	0	0	4	FRAG	intergenic
pseudoGene119172.01	Chr1A	134635404	134635598	-	Telon.Tel3E01T010600.1	154	217	0.4375	0.0920863309352518	0	others	31.06	0	0	0	8	FRAG	intergenic
pseudoGene197877.01	Chr1A	135247223	135253185	-	Scere.ScWN1R01G162200.1	1	840	0.9	1	0	others	1660.8	2	3	1	2	Unitary-full	exon
pseudoGene93652.01	Chr1A	135284301	135286001	+	Tturg.TRITD5Av1G088300.1	1	570	0.652631578947368	0.931372549019608	5	others	774.64	2	0	0	0	Unitary-full	intergenic
pseudoGene81833.01	Chr1A	135570413	135572646	-	Osati.rna10059-XP_015625903.1	1	605	0.51900826446281	0.869252873563218	1	others	573.97	1	1	1	3	Unitary-full	intergenic
pseudoGene46766.01	Chr1A	13574679	13575221	-	Taest.TraesCS1B03G0008600.1	377	577	0.562189054726368	0.281512605042017	0	self	119.35	4	0	1	3	RET-full	intergenic
pseudoGene146367.01	Chr1A	135914326	135915222	+	Turar.rna-gnl_WGS:AOTI_mrna.TRIUR3_29082-EMS47322.1	1276	1573	0.442953020134228	0.135024920706842	0	others	267.88	0	0	1	24	RET-truncated	intergenic
pseudoGene129172.01	Chr1A	135978229	135979025	-	Tturg.TRITD4Bv1G170820.1	214	438	0.401785714285714	0.333333333333333	1	others	145.82	0	1	0	0	Unitary-full	intergenic
pseudoGene52077.01	Chr1A	136097747	136097965	+	Tturg.TRITD2Av1G022980.2	24	96	0.89041095890411	0.386243386243386	0	others	151.75	0	0	0	3	FRAG	intergenic
pseudoGene111518.01	Chr1A	136106819	136106956	+	Telon.Tel2E01T093200.1	342	390	0.591836734693878	0.125641025641026	0	others	48.22	0	0	0	2	FRAG	intergenic
pseudoGene161498.01	Chr1A	13625277	13626757	-	Tturg.TRITD6Av1G082050.5	41	560	0.807692307692308	0.928571428571429	3	others	817.36	2	0	0	0	Unitary-full	exon
pseudoGene62415.01	Chr1A	13635683	13637287	+	Sbico.rna26847-XP_021316715.1	86	411	0.366153846153846	0.489457831325301	0	others	133.94	0	1	1	3	Unitary-full	intergenic
pseudoGene39188.01	Chr1A	13639730	13640081	-	Tturg.TRITD6Bv1G003140.1	260	387	0.515625	0.294252873563218	1	others	54.42	1	0	0	2	FRAG	intergenic
pseudoGene197672.01	Chr1A	13658983	13659244	-	Taest.TraesCS1A03G0874000.1	47	130	0.55952380952381	0.168336673346693	0	self	46.81	1	0	0	8	FRAG	intergenic
pseudoGene177174.01	Chr1A	13660462	13660647	+	Bdist.rna44179-XP_024311242.1	157	223	0.358208955223881	0.0924137931034483	0	others	34.98	0	0	0	3	FRAG	intergenic
pseudoGene87209.01	Chr1A	13689076	13695478	+	Taest.TraesCS1D03G0048400.1	1	719	0.732590529247911	0.998609179415855	0	self	1169.73	1	2	1	3	DUP-full	intergenic
pseudoGene87191.01	Chr1A	13704901	13708568	+	Taest.TraesCS1D03G0048400.1	1	719	0.963788300835655	0.998609179415855	0	self	1580.33	1	2	1	3	DUP-full	intergenic
pseudoGene95148.01	Chr1A	137054066	137054852	+	Telon.Tel6E01T600300.1	601	857	0.665369649805447	0.299883313885648	0	others	308.78	3	0	0	0	Unitary-full	intergenic
pseudoGene45606.01	Chr1A	13709560	13711282	+	Ataus.AET2Gv20084200.1	1	559	0.9695885509839	1	0	others	1337.18	1	0	0	0	Unitary-full	intergenic
pseudoGene145210.01	Chr1A	13718338	13719966	-	Telon.Tel3E01T809400.1	1	243	0.555555555555556	0.273340832395951	0	others	217.62	0	2	1	13	Unitary-full	intergenic
pseudoGene87169.01	Chr1A	13738715	13741468	+	Taest.TraesCS1D03G0048400.1	1	719	0.717270194986072	0.998609179415855	0	self	1052.22	2	2	1	3	DUP-full	intergenic
pseudoGene35905.01	Chr1A	138055064	138055957	-	Telon.Tel6E01T522800.1	886	1184	0.317725752508361	0.245888157894737	1	others	166.32	0	0	0	2	FRAG	intergenic
pseudoGene94565.01	Chr1A	13816109	13816456	+	Tturg.TRITD2Av1G169520.1	1	132	0.537878787878788	0.113891285591027	0	others	92.26	0	0	0	12	FRAG	intergenic
pseudoGene45948.01	Chr1A	138354189	138354665	-	Ataus.AET1Gv20152900.1	1	159	0.836477987421384	1	2	others	286.59	0	0	0	0	Unitary-full	intergenic
pseudoGene50790.01	Chr1A	139031824	139032060	-	Bdist.rna13493-XP_010229327.1	391	467	0.402597402597403	0.117378048780488	0	others	34.17	0	0	0	2	FRAG	intergenic
pseudoGene72844.01	Chr1A	139821462	139821581	-	Tturg.TRITD2Bv1G212960.3	85	118	0.647058823529412	0.11038961038961	0	others	35.56	0	0	1	3	RET-truncated	intergenic
pseudoGene140860.01	Chr1A	139865757	139866287	+	Taest.TraesCS3B03G1056100.1	453	583	0.561538461538462	0.222984562607204	0	self	75.85	1	1	1	9	DUP-full	intergenic
pseudoGene42760.01	Chr1A	140014095	140014373	+	Taest.TraesCS4B03G0699700.1	152	216	0.923076923076923	0.162907268170426	1	self	84.05	0	1	1	14	DUP-truncated	intergenic
pseudoGene51590.01	Chr1A	14004514	14009079	-	Tturg.TRITD1Av1G005920.49	1	779	0.875321336760925	0.812957157784744	0	others	1540.18	1	2	1	5	Unitary-full	exon
pseudoGene99291.01	Chr1A	14008105	14008551	+	Tturg.TRITD5Bv1G086820.8	318	466	0.919463087248322	0.319742489270386	1	others	310.03	0	0	1	12	RET-full	intergenic
pseudoGene139254.01	Chr1A	140493279	140493967	-	Sbico.rna14558-XP_021310954.1	19	187	0.660714285714286	0.403846153846154	0	others	199.98	1	1	1	5	Unitary-full	intergenic
pseudoGene146263.01	Chr1A	140958153	140958956	+	Turar.rna-gnl_WGS:AOTI_mrna.TRIUR3_29082-EMS47322.1	1297	1564	0.417910447761194	0.121431807884005	2	others	140.28	2	0	0	24	FRAG	intergenic
pseudoGene97836.01	Chr1A	140982104	140982337	-	Tturg.TRITD3Bv1G023070.7	1	82	0.341463414634146	0.0725663716814159	0	others	36.61	0	0	0	26	FRAG	intergenic
pseudoGene166948.01	Chr1A	140983283	140984586	-	Osati.rna44995-XP_015612936.1	24	388	0.406593406593407	0.883495145631068	4	others	172.63	0	2	1	5	Unitary-full	intergenic
pseudoGene21389.01	Chr1A	141709061	141710146	-	Bdist.rna23446-XP_024315682.1	1	381	0.362204724409449	1	1	others	232.78	0	0	0	0	Unitary-full	intergenic
pseudoGene184838.01	Chr1A	14229977	14230213	-	Tturg.TRITD4Av1G201080.1	363	441	0.924050632911392	0.148775894538606	0	others	167.37	0	0	0	3	FRAG	intergenic
pseudoGene145212.01	Chr1A	1425532	1427389	+	Telon.Tel3E01T809400.1	1	243	0.580246913580247	0.273340832395951	0	others	240.07	0	2	1	13	Unitary-full	intergenic
pseudoGene128114.01	Chr1A	14303886	14306627	-	Aspel.AE.SPELTOIDES.r1.UnG0843390.1	638	1556	0.776931447225245	0.578715365239295	2	others	1690.15	2	0	0	0	Unitary-full	intergenic
pseudoGene128461.01	Chr1A	14311107	14322838	-	Aspel.AE.SPELTOIDES.r1.UnG0843390.1	1	1534	0.500978473581213	0.96536523929471	5	others	1409	1	2	0	0	Unitary-full	intergenic
pseudoGene146248.01	Chr1A	143313070	143313869	+	Turar.rna-gnl_WGS:AOTI_mrna.TRIUR3_29082-EMS47322.1	1297	1564	0.537313432835821	0.121431807884005	0	others	268.2	2	0	0	24	FRAG	intergenic
pseudoGene122629.01	Chr1A	143409917	143410105	-	Bdist.rna7770-XP_003560953.1	69	123	0.436363636363636	0.0732356857523302	0	others	20.75	0	0	0	5	FRAG	intergenic
pseudoGene115145.01	Chr1A	143984383	143985997	+	Turar.rna-gnl_WGS:AOTI_mrna.TRIUR3_21693-EMS48902.1	22	579	0.573476702508961	0.281960586154624	1	others	517.43	3	1	1	11	Unitary-full	intergenic
pseudoGene56953.01	Chr1A	144579945	144582529	-	Telon.Tel7E01T871000.1	197	1182	0.31237322515213	0.812191103789127	4	others	281.92	3	0	1	3	RET-full	intergenic
pseudoGene192686.01	Chr1A	14461849	14462570	-	Tturg.TRITD5Av1G131160.2	82	277	0.666666666666667	0.65	0	others	162	2	2	1	7	Unitary-full	intergenic
pseudoGene188005.01	Chr1A	14474466	14474636	+	Scere.ScWN5R01G139200.1	26	82	0.701754385964912	0.360759493670886	0	others	90.18	0	0	0	3	FRAG	intergenic
pseudoGene163196.01	Chr1A	145501054	145501740	-	Tturg.TRITD7Av1G114870.1	458	589	0.545454545454545	0.224108658743633	0	others	105.89	0	1	1	10	Unitary-full	intergenic
pseudoGene35004.01	Chr1A	14556289	14556963	+	Turar.rna-gnl_WGS:AOTI_mrna.TRIUR3_03800-EMS58544.1	564	762	0.633165829145729	0.261154855643045	1	others	200.16	0	1	1	12	Unitary-full	intergenic
pseudoGene3418.01	Chr1A	14567951	14569067	+	Telon.Tel1E01T061400.1	127	300	0.861271676300578	0.576666666666667	0	others	203.47	1	4	1	9	Unitary-full	intergenic
pseudoGene134404.01	Chr1A	145847193	145848377	+	Turar.rna-gnl_WGS:AOTI_mrna.TRIUR3_29829-EMS65488.1	1	264	0.91254752851711	0.431147540983607	1	others	510.86	0	1	1	3	Unitary-full	intergenic
pseudoGene134402.01	Chr1A	145882282	145884986	+	Turar.rna-gnl_WGS:AOTI_mrna.TRIUR3_29829-EMS65488.1	1	264	0.916349809885932	0.431147540983607	0	others	532.96	0	1	1	3	Unitary-full	intergenic
pseudoGene134401.01	Chr1A	145902608	145903087	+	Turar.rna-gnl_WGS:AOTI_mrna.TRIUR3_29829-EMS65488.1	105	264	0.95	0.262295081967213	0	others	352.42	0	0	1	3	RET-full	intergenic
pseudoGene14264.01	Chr1A	146000986	146001252	+	Turar.rna-gnl_WGS:AOTI_mrna.TRIUR3_19945-EMS55486.1	457	546	0.555555555555556	0.152801358234295	0	others	98.86	0	0	1	10	RET-truncated	intergenic
pseudoGene192099.01	Chr1A	146083104	146083434	+	Telon.Tel2E01T723400.1	1	120	0.775	0.112676056338028	0	others	192.44	1	0	0	17	FRAG	intergenic
pseudoGene54242.01	Chr1A	14612056	14612430	-	Scere.ScWN6R01G447100.1	553	687	0.748148148148148	0.128326996197719	0	others	186.39	0	0	0	2	FRAG	intergenic
pseudoGene164776.01	Chr1A	14636889	14637167	-	Turar.rna-gnl_WGS:AOTI_mrna.TRIUR3_23618-EMS50332.1	23	115	0.494623655913978	0.30794701986755	0	others	102.4	0	0	0	3	FRAG	intergenic
pseudoGene174610.01	Chr1A	146724033	146725876	-	Turar.rna-gnl_WGS:AOTI_mrna.TRIUR3_05046-EMS55454.1	942	1129	0.679144385026738	0.159556313993174	2	others	142.77	0	2	0	2	Unitary-truncated	intergenic
pseudoGene118751.01	Chr1A	146870751	146870954	+	Turar.rna-gnl_WGS:AOTI_mrna.TRIUR3_03924-EMS67233.1	1	68	0.617647058823529	0.326923076923077	1	others	70.23	0	0	1	3	RET-full	intergenic
pseudoGene168827.01	Chr1A	14697812	14698006	-	Osati.rna3601-XP_015624498.1	803	868	0.439393939393939	0.0629170638703527	0	others	43.78	0	0	0	3	FRAG	intergenic
pseudoGene89310.01	Chr1A	14749726	14751663	+	Aspel.AE.SPELTOIDES.r1.5BG0473000.1	154	384	0.437229437229437	0.595360824742268	1	others	134.27	0	1	0	0	Unitary-full	intergenic
pseudoGene124599.01	Chr1A	14749590	14749724	+	Aspel.AE.SPELTOIDES.r1.UnG0814230.1	50	94	0.666666666666667	0.115681233933162	0	others	75.61	0	0	0	0	Unitary-truncated	intergenic
pseudoGene35517.01	Chr1A	14752737	14762116	-	Scere.ScWN6R01G267800.1	1	163	0.759259259259259	0.993865030674847	0	others	224.48	1	1	1	3	Unitary-full	intergenic
pseudoGene6884.01	Chr1A	1475716	1476135	-	Turar.rna-gnl_WGS:AOTI_mrna.TRIUR3_24042-EMS50879.1	423	562	0.864285714285714	0.249110320284698	1	others	275.85	0	0	0	5	FRAG	intergenic
pseudoGene62871.01	Chr1A	14764284	14764622	+	Hvulg.HORVU.MOREX.r2.2HG0082340.1	178	301	0.661290322580645	0.392405063291139	0	others	107.46	2	0	0	2	FRAG	intergenic
pseudoGene89311.01	Chr1A	14777432	14779367	+	Aspel.AE.SPELTOIDES.r1.5BG0473000.1	154	384	0.437229437229437	0.595360824742268	1	others	134.27	0	1	0	0	Unitary-full	intergenic
pseudoGene124596.01	Chr1A	14777296	14777430	+	Aspel.AE.SPELTOIDES.r1.UnG0814230.1	50	94	0.666666666666667	0.115681233933162	0	others	75.61	0	0	0	0	Unitary-truncated	intergenic
pseudoGene35516.01	Chr1A	14780443	14789821	-	Scere.ScWN6R01G267800.1	1	163	0.759259259259259	0.993865030674847	0	others	224.48	1	1	1	3	Unitary-full	exon
pseudoGene104428.01	Chr1A	14805040	14806127	+	Tturg.TRITD4Av1G232400.1	131	384	0.397637795275591	0.654639175257732	1	others	118.99	0	1	1	2	Unitary-full	intergenic
pseudoGene35504.01	Chr1A	14810517	14816575	-	Scere.ScWN6R01G267800.1	1	163	0.691358024691358	0.993865030674847	0	others	205.84	1	1	1	3	Unitary-full	exon
pseudoGene62868.01	Chr1A	14818757	14819095	+	Hvulg.HORVU.MOREX.r2.2HG0082340.1	178	301	0.661290322580645	0.392405063291139	0	others	107.46	2	0	0	2	FRAG	intergenic
pseudoGene148271.01	Chr1A	14952411	14956190	+	Ataus.AET3Gv20373500.10	1	947	0.880549682875264	0.987473903966597	2	others	1884.92	0	1	1	3	Unitary-full	exon
pseudoGene167986.01	Chr1A	149678314	149678757	-	Turar.rna-gnl_WGS:AOTI_mrna.TRIUR3_14272-EMS63819.1	357	504	0.707482993197279	0.291666666666667	2	others	199.34	0	0	1	6	RET-full	intergenic
pseudoGene30473.01	Chr1A	149705443	149706215	-	Hvulg.HORVU.MOREX.r2.5HG0418590.1	1367	1624	0.775193798449612	0.155797101449275	4	others	366.97	1	0	0	29	FRAG	intergenic
pseudoGene122747.01	Chr1A	149779147	149779467	+	Turar.rna-gnl_WGS:AOTI_mrna.TRIUR3_06631-EMS67317.1	534	639	0.462264150943396	0.165884194053208	0	others	99.02	0	0	1	11	RET-truncated	intergenic
pseudoGene24027.01	Chr1A	149781924	149782877	+	Turar.rna-gnl_WGS:AOTI_mrna.TRIUR3_20601-EMS49256.1	1	265	0.437735849056604	0.294444444444444	0	others	185.27	0	0	1	19	RET-full	intergenic
pseudoGene171836.01	Chr1A	149785953	149786366	-	Tturg.TRITD4Av1G044020.2	1	138	0.557971014492754	0.274900398406374	0	others	176.92	0	0	1	8	RET-full	intergenic
pseudoGene51616.01	Chr1A	14991642	14995364	+	Tturg.TRITD1Av1G005920.49	1	957	0.909947643979058	0.99791013584117	0	others	2027.42	1	2	1	5	Unitary-full	exon
pseudoGene163720.01	Chr1A	15025901	15032711	-	Taest.TraesCS1D03G0054500.1	328	736	0.708333333333333	0.405163853028798	0	self	492.28	8	1	0	2	DUP-full	intergenic
pseudoGene78806.01	Chr1A	15026711	15028714	+	Tturg.TRITD1Av1G217840.2	186	528	0.612903225806452	0.497084548104956	2	others	232.75	3	2	1	3	Unitary-full	intergenic
pseudoGene64290.01	Chr1A	150724745	150725812	+	Ataus.AET6Gv20387500.1	429	792	0.464285714285714	0.45959595959596	0	others	319.38	2	0	0	0	Unitary-full	intergenic
pseudoGene4041.01	Chr1A	150819240	150819539	+	Turar.rna-gnl_WGS:AOTI_mrna.TRIUR3_35028-EMS45333.1	1	100	0.76	0.431034482758621	0	others	188.08	0	0	1	2	RET-full	intergenic
pseudoGene163709.01	Chr1A	15125051	15126084	+	Taest.TraesCS1D03G0054500.1	669	1001	0.714714714714715	0.330685203574975	1	self	459.64	2	0	0	2	FRAG	intergenic
pseudoGene40713.01	Chr1A	15130237	15130671	-	Telon.Tel1E01T715000.1	1	143	0.79020979020979	0.167643610785463	1	others	224.82	0	0	1	7	RET-truncated	intergenic
pseudoGene1638.01	Chr1A	15160872	15162113	+	Tturg.TRITD5Bv1G227340.3	116	329	0.948598130841122	0.34185303514377	0	others	374.08	0	3	1	14	Unitary-full	intergenic
pseudoGene47660.01	Chr1A	152510131	152510659	+	Bdist.rna19218-XP_003566438.1	177	370	0.582474226804124	0.524324324324324	1	others	134.99	2	0	0	0	Unitary-full	intergenic
pseudoGene48845.01	Chr1A	15266302	15267153	-	Turar.rna-gnl_WGS:AOTI_mrna.TRIUR3_04196-EMS45351.1	423	625	0.772277227722772	0.278620689655172	1	others	296.8	0	2	1	15	Unitary-full	intergenic
pseudoGene143702.01	Chr1A	152856325	152856405	-	Taest.TraesCS6B03G0281400.1	1	30	0.666666666666667	0.171428571428571	0	self	38.29	0	0	0	0	DUP-truncated	intergenic
pseudoGene69908.01	Chr1A	152932533	152932971	-	sp_P93295_M310_ARATH	1	154	0.409090909090909	1	0	others	119.74	1	0	0	0	Unitary-full	intergenic
pseudoGene127312.01	Chr1A	15314551	15314882	-	Telon.Tel6E01T018900.1	144	253	0.581818181818182	0.25462962962963	0	others	95.32	1	0	0	0	Unitary-full	intergenic
pseudoGene23882.01	Chr1A	153380745	153387417	+	Turar.rna-gnl_WGS:AOTI_mrna.TRIUR3_19906-EMS61680.1	1	232	0.74025974025974	0.34789156626506	1	others	322.44	1	1	1	13	Unitary-full	intergenic
pseudoGene160807.01	Chr1A	15387038	15387408	+	Aspel.AE.SPELTOIDES.r1.UnG0746930.1	1	126	0.746031746031746	0.169582772543742	0	others	193.8	1	0	0	0	Unitary-truncated	intergenic
pseudoGene168562.01	Chr1A	15392929	15393042	-	Taest.TraesCS7A03G0016100.1	443	483	0.51219512195122	0.0457079152731327	0	self	31.44	0	0	0	2	FRAG	intergenic
pseudoGene43079.01	Chr1A	15395751	15396504	-	Scere.ScWN1R01G036700.1	1	250	0.72	0.268528464017186	0	others	365.5	2	0	0	2	FRAG	exon
pseudoGene111519.01	Chr1A	15417760	15418696	+	Taest.TraesCS7D03G0204000.1	1	311	0.90032154340836	0.657505285412262	0	self	625.62	2	0	0	0	DUP-full	intergenic
pseudoGene205480.01	Chr1A	154511702	154511914	+	Turar.rna-gnl_WGS:AOTI_mrna.TRIUR3_31569-EMS55040.1	14	84	0.507042253521127	0.355	0	others	71.69	0	0	1	3	RET-full	intergenic
pseudoGene153549.01	Chr1A	15451777	15453254	+	Ataus.AET6Gv20436100.3	1	271	0.822222222222222	0.996309963099631	0	others	417.9	1	2	1	3	Unitary-full	intergenic
pseudoGene71833.01	Chr1A	15458363	15464267	-	Tturg.TRITD6Bv1G077980.4	220	534	0.865814696485623	0.586142322097378	0	others	326.84	1	9	1	18	Unitary-full	intergenic
pseudoGene128401.01	Chr1A	15477847	15477912	+	Ataus.AET3Gv21147700.1	1	22	0.954545454545455	0.349206349206349	0	others	48.89	0	0	0	0	Unitary-full	intergenic
pseudoGene110152.01	Chr1A	15483798	15484274	-	Turar.rna-gnl_WGS:AOTI_mrna.TRIUR3_10666-EMS62296.1	1	159	0.553459119496855	0.381294964028777	0	others	175.35	0	0	1	2	RET-full	intergenic
pseudoGene29260.01	Chr1A	155627027	155627555	-	Hvulg.HORVU.MOREX.r2.4HG0334620.1	450	595	0.712328767123288	0.22154779969651	0	others	182.55	1	1	1	9	Unitary-full	intergenic
pseudoGene27260.01	Chr1A	15587571	15593724	-	Taest.TraesCS1A03G0068300.1	1	721	0.823855755894591	1	0	self	1379.46	1	1	0	0	DUP-full	intergenic
pseudoGene66235.01	Chr1A	15601485	15602645	-	Taest.TraesCS3A03G0856400.1	405	790	0.515544041450777	0.488607594936709	0	self	476.71	0	0	0	2	FRAG	exon
pseudoGene164586.01	Chr1A	15607490	15608599	-	Tturg.TRITD4Av1G139230.2	402	775	0.505347593582888	0.476433121019108	0	others	419.16	0	0	0	2	FRAG	intergenic
pseudoGene144940.01	Chr1A	15613579	15614742	-	Aspel.AE.SPELTOIDES.r1.3BG0271860.1	416	801	0.520725388601036	0.481897627965044	0	others	468.29	0	0	0	0	Unitary-full	exon
pseudoGene11968.01	Chr1A	15655568	15666422	-	Taest.TraesCS1A03G0068800.1	1	358	0.840336134453782	0.997206703910615	2	self	541.99	0	3	1	4	DUP-full	intergenic
pseudoGene166949.01	Chr1A	156609115	156610909	-	Osati.rna44995-XP_015612936.1	18	388	0.405405405405405	0.898058252427185	1	others	237.47	0	2	1	5	Unitary-full	intergenic
pseudoGene2369.01	Chr1A	15673769	15675930	-	Tturg.TRITD1Av1G005620.1	1	721	0.977808599167822	1	0	others	1737.2	1	0	0	0	Unitary-full	intergenic
pseudoGene66217.01	Chr1A	15668761	15669930	-	Taest.TraesCS3A03G0856400.1	403	790	0.510309278350515	0.491139240506329	0	self	471.64	0	0	0	2	FRAG	intergenic
pseudoGene121592.01	Chr1A	157119864	157122553	+	Ataus.AET2Gv20855700.35	57	873	0.530637254901961	0.914798206278027	1	others	757.3	3	4	1	6	Unitary-full	intergenic
pseudoGene121635.01	Chr1A	15734289	15737105	-	Ataus.AET2Gv20855700.35	26	847	0.610231425091352	0.920403587443946	0	others	982.81	3	4	1	6	Unitary-full	intergenic
pseudoGene17738.01	Chr1A	15785963	15786370	+	Tturg.TRITD6Av1G178430.5	1	141	0.460992907801418	0.208271787296898	1	others	137.5	0	0	1	7	RET-full	intergenic
pseudoGene7038.01	Chr1A	158793370	158793594	-	Hvulg.HORVU.MOREX.r2.7HG0623530.1	564	638	0.44	0.117554858934169	0	others	53.31	0	0	0	7	FRAG	intergenic
pseudoGene45598.01	Chr1A	1588387	1590110	-	Ataus.AET2Gv20084200.1	1	559	0.958855098389982	1	0	others	1295.57	2	0	0	0	Unitary-full	intergenic
pseudoGene106641.01	Chr1A	158965388	158965564	-	Bdist.rna45394-XP_003579793.1	68	126	0.372881355932203	0.296482412060302	0	others	34.63	0	0	0	3	FRAG	intergenic
pseudoGene67739.01	Chr1A	15908194	15908548	+	sp_Q9FPQ6_GP1_CHLRE	147	261	0.521739130434783	0.207207207207207	0	others	96.59	1	0	0	0	Unitary-full	intergenic
pseudoGene79470.01	Chr1A	1591106	1592892	-	Tturg.TRITD1Av1G000360.1	439	697	0.965250965250965	0.371592539454806	0	others	536.58	0	3	1	10	Unitary-full	intergenic
pseudoGene167989.01	Chr1A	15924599	15925042	-	Turar.rna-gnl_WGS:AOTI_mrna.TRIUR3_14272-EMS63819.1	357	504	0.557823129251701	0.291666666666667	0	others	120.98	2	0	1	6	RET-full	intergenic
pseudoGene187497.01	Chr1A	159913313	159913894	+	Ataus.AET5Gv20178300.7	227	387	0.739130434782609	0.312015503875969	1	others	203.61	1	1	1	10	Unitary-full	intergenic
pseudoGene103400.01	Chr1A	16035187	16035712	-	Telon.Tel3E01T449500.1	1	170	0.641176470588235	0.328185328185328	0	others	174.41	1	0	0	8	FRAG	intergenic
pseudoGene54537.01	Chr1A	16059432	16059749	-	Aspel.AE.SPELTOIDES.r1.7BG0618350.1	558	662	0.923809523809524	0.118243243243243	0	others	222.68	0	0	0	12	FRAG	intergenic
pseudoGene184193.01	Chr1A	16068922	16069353	-	Tturg.TRITD3Av1G176500.3	372	515	0.361111111111111	0.265682656826568	0	others	117.46	0	0	0	6	FRAG	intergenic
pseudoGene187542.01	Chr1A	16116968	16123646	+	Taest.TraesCS1B03G0080100.1	74	1139	0.727699530516432	0.682254964766176	2	self	1415.67	3	5	1	28	DUP-full	exon
pseudoGene153466.01	Chr1A	16125587	16128908	-	Tturg.TRITD1Bv1G007240.2	1	650	0.729813664596273	0.975757575757576	1	others	867.4	0	6	1	7	Unitary-full	exon
pseudoGene145194.01	Chr1A	1617159	1618804	+	Telon.Tel3E01T809400.1	1	243	0.567901234567901	0.273340832395951	1	others	189.98	1	2	1	13	Unitary-full	intergenic
pseudoGene32451.01	Chr1A	16184393	16184731	-	Turar.rna-gnl_WGS:AOTI_mrna.TRIUR3_04947-EMS50215.1	998	1110	0.575221238938053	0.101801801801802	0	others	96.51	2	0	1	7	RET-truncated	intergenic
pseudoGene194777.01	Chr1A	16185212	16185555	-	Tturg.TRITD5Av1G131910.1	1008	1121	0.605263157894737	0.101694915254237	0	others	94.26	3	0	1	5	RET-truncated	intergenic
pseudoGene72952.01	Chr1A	1621104	1622310	-	Taest.TraesCS6A03G0084100.1	1	247	0.910569105691057	0.995951417004049	1	self	491	0	1	1	2	DUP-full	intergenic
pseudoGene45615.01	Chr1A	1625004	1626726	-	Ataus.AET2Gv20084200.1	1	559	0.953488372093023	1	2	others	1260.91	1	0	0	0	Unitary-full	intergenic
pseudoGene21114.01	Chr1A	16266210	16266580	+	Taest.TraesCS3A03G0702000.1	96	212	0.452991452991453	0.173333333333333	0	self	64.67	1	0	0	8	FRAG	intergenic
pseudoGene79472.01	Chr1A	1627722	1631783	-	Tturg.TRITD1Av1G000360.1	16	697	0.932352941176471	0.975609756097561	0	others	1287.91	1	8	1	10	Unitary-full	intergenic
pseudoGene50503.01	Chr1A	16341405	16341626	+	Hvulg.HORVU.MOREX.r2.3HG0227600.1	43	117	0.506666666666667	0.107913669064748	0	others	65.85	0	0	0	7	FRAG	intergenic
pseudoGene118217.01	Chr1A	163681206	163683221	-	Turar.rna-gnl_WGS:AOTI_mrna.TRIUR3_33706-EMS54139.1	40	715	0.744082840236686	0.400948991696323	1	others	1153.77	0	0	1	10	RET-full	intergenic
pseudoGene138100.01	Chr1A	165382035	165382199	+	Turar.rna-gnl_WGS:AOTI_mrna.TRIUR3_07836-EMS65418.1	1	55	0.6	0.0930626057529611	1	others	52.09	0	0	0	7	FRAG	intergenic
pseudoGene205692.01	Chr1A	165382191	165382577	-	Turar.rna-gnl_WGS:AOTI_mrna.TRIUR3_22077-EMS49448.1	443	569	0.716535433070866	0.208538587848933	1	others	143.23	0	0	0	9	FRAG	intergenic
pseudoGene47171.01	Chr1A	16543339	16543950	+	Telon.Tel4E01T124900.1	26	235	0.676190476190476	0.4375	0	others	227.84	3	0	0	0	Unitary-full	intergenic
pseudoGene34895.01	Chr1A	16565741	16566148	+	sp_Q9FZE1_UGDH1_ARATH	345	481	0.554744525547445	0.284823284823285	2	others	130.1	0	0	0	0	Unitary-full	intergenic
pseudoGene17718.01	Chr1A	16568953	16569786	-	Turar.rna-gnl_WGS:AOTI_mrna.TRIUR3_14533-EMS45313.1	1	279	0.530465949820789	0.176582278481013	0	others	370.31	0	0	0	24	FRAG	intergenic
pseudoGene80751.01	Chr1A	165712319	165713888	+	Osati.rna44994-XP_015612934.1	93	511	0.414868105515588	0.650546021840874	0	others	253.77	1	2	1	6	Unitary-full	intergenic
pseudoGene6886.01	Chr1A	165717790	165718227	+	Turar.rna-gnl_WGS:AOTI_mrna.TRIUR3_24042-EMS50879.1	418	562	0.551724137931034	0.258007117437722	0	others	164.22	0	0	1	5	RET-full	intergenic
pseudoGene146245.01	Chr1A	165741253	165741981	-	Turar.rna-gnl_WGS:AOTI_mrna.TRIUR3_29082-EMS47322.1	1294	1535	0.549586776859504	0.109651110104214	0	others	296.45	0	0	0	24	FRAG	intergenic
pseudoGene190043.01	Chr1A	16609139	16609546	+	Hvulg.HORVU.MOREX.r2.4HG0285690.1	345	480	0.808823529411765	0.283333333333333	2	others	218.09	0	0	0	0	Unitary-full	intergenic
pseudoGene55196.01	Chr1A	16639155	16639766	+	Taest.TraesCS4A03G0628500.1	26	235	0.657142857142857	0.436590436590437	0	self	217.77	3	0	0	0	DUP-full	intergenic
pseudoGene190040.01	Chr1A	16653000	16653407	+	Hvulg.HORVU.MOREX.r2.4HG0285690.1	345	480	0.808823529411765	0.283333333333333	2	others	218.09	0	0	0	0	Unitary-full	intergenic
pseudoGene173357.01	Chr1A	166667857	166668211	+	Telon.Tel3E01T647800.1	1	120	0.733333333333333	0.307692307692308	1	others	160.85	1	0	1	2	RET-full	intergenic
pseudoGene95524.01	Chr1A	16720292	16722356	+	Tturg.TRITD1Av1G006420.1	1	265	0.977272727272727	0.266129032258065	0	others	610.99	0	1	1	2	Unitary-full	exon
pseudoGene157549.01	Chr1A	16711607	16712191	+	Bdist.rna20261-XP_024314250.1	345	543	0.522613065326633	0.366482504604052	1	others	196.25	0	0	0	0	Unitary-full	intergenic
pseudoGene2884.01	Chr1A	168347234	168347524	+	Bdist.rna7263-XP_010227769.1	118	216	0.434343434343434	0.205821205821206	0	others	83.47	0	0	0	7	FRAG	intergenic
pseudoGene133572.01	Chr1A	170549884	170550042	+	Sbico.rna37225-XP_002444825.1	89	141	0.547169811320755	0.317365269461078	0	others	66.31	0	0	0	0	Unitary-full	intergenic
pseudoGene21381.01	Chr1A	170561767	170562937	+	Bdist.rna23446-XP_024315682.1	1	381	0.278215223097113	1	0	others	71.93	1	0	0	0	Unitary-full	intergenic
pseudoGene25004.01	Chr1A	1718974	1720351	-	Turar.rna-gnl_WGS:AOTI_mrna.TRIUR3_01446-EMS50108.1	1	408	0.781326781326781	0.980722891566265	1	others	675.63	1	1	1	2	Unitary-full	intergenic
pseudoGene174210.01	Chr1A	17241894	17242133	+	Aspel.AE.SPELTOIDES.r1.UnG0815720.1	307	379	0.602739726027397	0.192612137203166	0	others	79.76	0	0	0	0	Unitary-truncated	intergenic
pseudoGene126706.01	Chr1A	172998530	172998910	+	Turar.rna-gnl_WGS:AOTI_mrna.TRIUR3_28605-EMS60731.1	398	524	0.921259842519685	0.0933137398971345	0	others	279.03	0	0	1	6	RET-truncated	intergenic
pseudoGene179383.01	Chr1A	173011520	173011945	-	Tturg.TRITD5Av1G077950.2	1	140	0.407142857142857	0.16489988221437	0	others	90.57	0	0	1	2	RET-truncated	intergenic
pseudoGene75908.01	Chr1A	173192428	173196651	+	Bdist.rna29820-XP_024317189.1	341	1641	0.520368946963874	0.603152526657394	1	others	1539.13	0	1	1	7	Unitary-full	intergenic
pseudoGene31953.01	Chr1A	17360334	17361228	+	Aspel.AE.SPELTOIDES.r1.UnG0708470.1	77	379	0.877887788778878	0.799472295514512	0	others	592.81	3	0	0	0	Unitary-full	intergenic
pseudoGene17689.01	Chr1A	17412657	17413499	-	Turar.rna-gnl_WGS:AOTI_mrna.TRIUR3_14533-EMS45313.1	1	282	0.549645390070922	0.178481012658228	1	others	340.16	0	0	0	24	FRAG	intergenic
pseudoGene191388.01	Chr1A	17422540	17424194	+	Bdist.rna39269-XP_024310364.1	160	706	0.478976234003656	0.515065913370998	0	others	549.5	1	0	0	3	FRAG	intergenic
pseudoGene170539.01	Chr1A	17475272	17475768	-	Tturg.TRITD2Av1G052690.1	29	194	0.626506024096386	0.25	0	others	178.2	1	0	1	13	RET-full	intergenic
pseudoGene188399.01	Chr1A	175989929	175990822	+	Bdist.rna18992-XP_024314049.1	227	485	0.375968992248062	0.305687203791469	2	others	109.08	1	1	0	3	Unitary-full	intergenic
pseudoGene96512.01	Chr1A	17613048	17615020	+	Tturg.TRITD7Av1G132310.7	2189	2441	0.897233201581028	0.103646046702171	1	others	469.4	1	1	1	21	Unitary-truncated	intergenic
pseudoGene126361.01	Chr1A	1766484	1767796	+	Scere.ScWN1R01G023600.1	1	424	0.910377358490566	1	0	others	897.97	1	0	1	2	RET-full	intergenic
pseudoGene59583.01	Chr1A	17768230	17769159	+	Aspel.AE.SPELTOIDES.r1.5BG0495750.1	102	407	0.620915032679739	0.709976798143852	2	others	324.76	4	0	0	2	FRAG	intergenic
pseudoGene117194.01	Chr1A	17808014	17808472	-	Turar.rna-gnl_WGS:AOTI_mrna.TRIUR3_27774-EMS45054.1	35	183	0.718120805369127	0.436950146627566	1	others	169.95	0	0	0	0	Unitary-full	exon
pseudoGene176770.01	Chr1A	17904131	17904346	-	Tturg.TRITD4Av1G166980.1	620	690	0.47887323943662	0.0973936899862826	0	others	57.05	0	0	0	0	Unitary-truncated	intergenic
pseudoGene16587.01	Chr1A	17904994	17905137	-	Sbico.rna27342-XP_021317041.1	561	608	0.625	0.0498442367601246	0	others	54.47	0	0	0	2	FRAG	intergenic
pseudoGene76762.01	Chr1A	179158339	179158725	+	Turar.rna-gnl_WGS:AOTI_mrna.TRIUR3_24355-EMS63105.1	411	534	0.524193548387097	0.22463768115942	1	others	93	0	0	0	6	FRAG	intergenic
pseudoGene177153.01	Chr1A	179158817	179158927	+	Taest.TraesCS2D03G0437100.1	244	285	0.476190476190476	0.0821917808219178	0	self	24.57	0	0	0	6	FRAG	intergenic
pseudoGene45763.01	Chr1A	179457425	179458693	+	Osati.rna45389-XP_015613413.1	154	335	0.824175824175824	0.543283582089552	1	others	247.04	0	3	1	7	Unitary-full	intergenic
pseudoGene40717.01	Chr1A	179462730	179463158	-	Telon.Tel1E01T715000.1	1	141	0.773049645390071	0.165298944900352	2	others	202.31	0	0	0	7	FRAG	intergenic
pseudoGene31359.01	Chr1A	17963321	17965704	+	Telon.Tel5E01T321400.1	1	738	0.930894308943089	0.989276139410188	5	others	1472.19	3	2	1	4	Unitary-full	intergenic
pseudoGene110048.01	Chr1A	17977032	17977187	+	Taest.TraesCS1B03G0085400.1	66	116	0.901960784313726	0.439655172413793	0	self	105.52	0	0	0	0	DUP-full	intergenic
pseudoGene131449.01	Chr1A	1810002	1811670	-	Taest.TraesCS3D03G0923800.1	639	1222	0.527397260273973	0.477905073649754	0	self	546.6	2	0	0	4	FRAG	intergenic
pseudoGene70482.01	Chr1A	18177635	18177920	+	Osati.rna47950-XP_025877054.1	413	525	0.539823008849557	0.111439842209073	0	others	59.16	2	0	0	2	FRAG	intergenic
pseudoGene166381.01	Chr1A	18181436	18182694	-	Telon.Tel5E01T785700.1	1	438	0.534246575342466	0.4036866359447	0	others	435.77	1	0	1	9	RET-full	intergenic
pseudoGene17002.01	Chr1A	18300906	18302659	-	Turar.rna-gnl_WGS:AOTI_mrna.TRIUR3_10006-EMS57400.1	1	147	0.80952380952381	0.302469135802469	0	others	205.56	0	2	1	10	Unitary-full	intergenic
pseudoGene78328.01	Chr1A	1833420	1833975	-	Sbico.rna27372-XP_021317042.1	436	587	0.539473684210526	0.125932062966031	0	others	115.74	0	1	1	3	Unitary-truncated	intergenic
pseudoGene147434.01	Chr1A	1847022	1847793	-	Aspel.AE.SPELTOIDES.r1.7BG0699500.1	1	278	0.557553956834532	0.237403928266439	0	others	302.86	1	0	0	3	FRAG	intergenic
pseudoGene56523.01	Chr1A	187326280	187326546	+	Tturg.TRITD4Av1G039200.1	35	125	0.648351648351648	0.102941176470588	0	others	136.6	0	0	0	2	FRAG	intergenic
pseudoGene4051.01	Chr1A	18801850	18802143	+	Turar.rna-gnl_WGS:AOTI_mrna.TRIUR3_35028-EMS45333.1	1	98	0.591836734693878	0.422413793103448	0	others	142.6	0	0	0	2	FRAG	intergenic
pseudoGene146350.01	Chr1A	188488407	188489306	+	Turar.rna-gnl_WGS:AOTI_mrna.TRIUR3_29082-EMS47322.1	1267	1565	0.501672240802676	0.135478024467603	1	others	315.23	0	0	1	24	RET-truncated	intergenic
pseudoGene69422.01	Chr1A	188811451	188811648	+	Bdist.rna41571-XP_003576704.2	277	341	0.492307692307692	0.165394402035623	0	others	54.8	0	0	0	3	FRAG	intergenic
pseudoGene158332.01	Chr1A	188818433	188819200	-	Tturg.TRITD3Av1G034550.1	562	818	0.556420233463035	0.314180929095354	0	others	336.94	0	0	1	16	RET-full	intergenic
pseudoGene80741.01	Chr1A	189023184	189025124	-	Osati.rna44994-XP_015612934.1	99	524	0.358490566037736	0.661466458658346	2	others	158.66	0	2	1	6	Unitary-full	intergenic
pseudoGene48850.01	Chr1A	190237127	190237906	-	Turar.rna-gnl_WGS:AOTI_mrna.TRIUR3_04196-EMS45351.1	426	625	0.683417085427136	0.27448275862069	1	others	246.69	0	2	1	15	Unitary-full	intergenic
pseudoGene42835.01	Chr1A	190267337	190267660	-	Tturg.TRITD6Av1G185520.4	1120	1227	0.87962962962963	0.0862619808306709	2	others	189.63	0	0	0	5	FRAG	intergenic
pseudoGene161119.01	Chr1A	190307931	190311347	-	Scere.ScWN5R01G538000.2	44	370	0.714723926380368	0.881081081081081	0	others	341.65	2	5	1	8	Unitary-full	intergenic
pseudoGene95142.01	Chr1A	190326234	190327004	+	Telon.Tel6E01T600300.1	604	857	0.633858267716535	0.296382730455076	0	others	327.05	0	0	0	0	Unitary-full	intergenic
pseudoGene198241.01	Chr1A	19128447	19129763	+	Taest.TraesCS7B03G0108800.1	256	644	0.654639175257732	0.602484472049689	0	self	540.6	1	1	1	3	DUP-full	intergenic
pseudoGene133991.01	Chr1A	191770912	191771537	-	Hvulg.HORVU.MOREX.r2.3HG0260810.1	536	692	0.782051282051282	0.225433526011561	0	others	179.45	2	2	1	15	Unitary-full	intergenic
pseudoGene117827.01	Chr1A	19195252	19195449	+	Turar.rna-gnl_WGS:AOTI_mrna.TRIUR3_29653-EMS47094.1	1	66	0.590909090909091	0.188571428571429	0	others	68.49	0	0	0	6	FRAG	intergenic
pseudoGene47717.01	Chr1A	191994421	191997430	+	Turar.rna-gnl_WGS:AOTI_mrna.TRIUR3_11921-EMS46736.1	1	392	0.767263427109974	0.326649958228906	1	others	669.64	1	1	1	13	Unitary-full	intergenic
pseudoGene77794.01	Chr1A	191993547	191994157	+	Tturg.TRITD2Av1G057260.1	1	202	0.722772277227723	0.351304347826087	0	others	284.1	1	0	0	5	FRAG	intergenic
pseudoGene68986.01	Chr1A	193959148	193959489	+	sp_P0C2F6_RNHX1_ARATH	13	126	0.315789473684211	0.183870967741935	0	others	62.39	0	0	0	0	Unitary-truncated	intergenic
pseudoGene113208.01	Chr1A	1946025	1947615	+	Taest.TraesCS6B03G0096800.1	1	359	0.904761904761905	0.939473684210526	0	self	649.05	1	3	1	5	DUP-full	exon
pseudoGene101602.01	Chr1A	195103679	195104531	+	Scere.ScWN3R01G425400.1	1	288	0.833333333333333	0.454258675078864	1	others	508.28	1	0	0	2	FRAG	intergenic
pseudoGene11502.01	Chr1A	1952694	1953224	-	Ataus.AET6Gv20435700.7	1	177	0.740112994350282	0.360488798370672	0	others	331.19	0	0	1	4	RET-full	intergenic
pseudoGene107763.01	Chr1A	1958273	1959525	+	Turar.rna-gnl_WGS:AOTI_mrna.TRIUR3_09797-EMS55747.1	14	189	0.698863636363636	0.365145228215768	0	others	225.25	0	1	1	5	Unitary-full	intergenic
pseudoGene118133.01	Chr1A	19663318	19663515	-	Hvulg.HORVU.MOREX.r2.4HG0291040.1	1	64	0.65625	0.104575163398693	0	others	99.04	0	0	0	2	FRAG	intergenic
pseudoGene202827.01	Chr1A	19719416	19723103	-	Aspel.AE.SPELTOIDES.r1.7BG0660260.1	1	1111	0.73987398739874	1	2	others	1821.14	2	3	1	4	Unitary-full	intergenic
pseudoGene46886.01	Chr1A	19741629	19742663	-	Turar.rna-gnl_WGS:AOTI_mrna.TRIUR3_19065-EMS67607.1	1	312	0.426282051282051	0.218793828892006	1	others	233.33	0	0	1	5	RET-full	intergenic
pseudoGene204219.01	Chr1A	19746927	19753795	+	Tturg.TRITD6Bv1G020670.1	1	562	0.758992805755396	0.939189189189189	2	others	580.39	1	10	1	12	Unitary-full	intergenic
pseudoGene40007.01	Chr1A	19913465	19913771	+	Telon.Tel1E01T076000.1	1	107	0.775700934579439	0.346278317152104	0	others	185.54	1	0	0	0	Unitary-full	intergenic
pseudoGene52852.01	Chr1A	199246563	199246853	-	Turar.rna-gnl_WGS:AOTI_mrna.TRIUR3_16002-EMS45039.1	1482	1578	0.556701030927835	0.0603985056039851	0	others	111.52	0	0	0	15	FRAG	intron
pseudoGene72155.01	Chr1A	19946208	19946810	+	Taest.TraesCS1D03G0070000.1	110	310	0.880597014925373	0.648387096774194	1	self	403.03	0	0	0	0	DUP-full	intergenic
pseudoGene148078.01	Chr1A	19968857	19969264	-	Telon.Tel5E01T273700.1	117	257	0.326241134751773	0.41839762611276	0	others	23.34	0	0	0	0	Unitary-full	intergenic
pseudoGene145022.01	Chr1A	20004375	20004824	-	Taest.TraesCS1A03G0080500.1	348	497	0.926666666666667	0.301810865191147	0	self	344.61	0	0	0	2	FRAG	intergenic
pseudoGene111478.01	Chr1A	20004827	20005184	+	Telon.Tel5E01T101500.1	175	293	0.815126050420168	0.406143344709898	1	others	192.79	1	0	0	4	FRAG	intergenic
pseudoGene138010.01	Chr1A	20162186	20163983	+	Taest.TraesCS1B03G0097200.1	1	306	0.790849673202614	1	1	self	474.13	1	1	0	0	DUP-full	intergenic
pseudoGene190269.01	Chr1A	20182883	20183338	-	Telon.Tel6E01T067700.1	150	297	0.567567567567568	0.405479452054795	0	others	162.15	0	0	0	0	Unitary-full	intergenic
pseudoGene133692.01	Chr1A	202994050	202994199	+	sp_Q9M612_NACA_PINTA	1	54	0.444444444444444	0.263414634146341	0	others	40.23	0	0	0	4	FRAG	intergenic
pseudoGene17070.01	Chr1A	202998028	203001926	-	Aspel.AE.SPELTOIDES.r1.2BG0131160.1	1	1245	0.407556270096463	0.999196787148594	1	others	762.18	1	2	1	3	Unitary-full	intergenic
pseudoGene64866.01	Chr1A	203880883	203881074	-	sp_Q9LHJ8_SAP5_ARATH	97	160	0.671875	0.4	0	others	113.22	0	0	0	0	Unitary-full	intergenic
pseudoGene204268.01	Chr1A	205875687	205876085	+	Sbico.rna34108-XP_002445047.2	1	133	0.458646616541353	0.286021505376344	1	others	138.02	0	0	0	6	FRAG	intergenic
pseudoGene163311.01	Chr1A	206555016	206557560	-	Telon.Tel2E01T679900.1	210	1181	0.32201646090535	0.799342105263158	3	others	388.26	1	0	0	2	FRAG	intergenic
pseudoGene41804.01	Chr1A	207044832	207045479	+	Turar.rna-gnl_WGS:AOTI_mrna.TRIUR3_04197-EMS45352.1	621	844	0.71875	0.265402843601896	2	others	316.33	0	0	1	13	RET-full	intergenic
pseudoGene17140.01	Chr1A	207997527	208001612	+	Aspel.AE.SPELTOIDES.r1.2BG0131160.1	1	1245	0.721285140562249	1	8	others	1717.81	5	2	1	3	Unitary-full	intergenic
pseudoGene100643.01	Chr1A	209326119	209326661	+	Hvulg.HORVU.MOREX.r2.1HG0009870.1	1	181	0.574585635359116	1	2	others	236.31	0	0	0	0	Unitary-full	intergenic
pseudoGene51377.01	Chr1A	20945383	20945457	+	Aspel.AE.SPELTOIDES.r1.2BG0126160.1	40	64	0.92	0.161290322580645	0	others	54.59	0	0	1	2	RET-truncated	intergenic
pseudoGene188733.01	Chr1A	20982568	20983623	+	Taest.TraesCS7D03G0317400.1	1	369	0.414634146341463	0.864168618266979	1	self	199.85	0	0	0	0	DUP-full	intergenic
pseudoGene63834.01	Chr1A	210060115	210060351	-	Bdist.rna45267-XP_003579742.1	642	721	0.475	0.0975609756097561	1	others	56.73	0	0	1	20	RET-truncated	intergenic
pseudoGene63711.01	Chr1A	210088636	210089184	-	Hvulg.HORVU.MOREX.r2.6HG0460520.1	457	636	0.461111111111111	0.216867469879518	3	others	83.54	0	0	1	20	RET-full	intergenic
pseudoGene108923.01	Chr1A	211451682	211452944	+	Sbico.rna30768-XP_021319258.1	35	429	0.4	0.43598233995585	0	others	298.21	0	0	1	3	RET-full	intergenic
pseudoGene140372.01	Chr1A	211492538	211492952	+	Aspel.AE.SPELTOIDES.r1.2BG0124200.1	16	151	0.882352941176471	0.202682563338301	0	others	249.99	1	0	0	4	FRAG	intergenic
pseudoGene54905.01	Chr1A	21287099	21287513	-	Telon.Tel3E01T154000.1	1002	1128	0.598425196850394	0.105045492142266	0	others	90.92	1	0	0	4	FRAG	intergenic
pseudoGene24591.01	Chr1A	213245702	213246217	-	Turar.rna-gnl_WGS:AOTI_mrna.TRIUR3_04162-EMS51604.1	1	151	0.801324503311258	0.124382207578254	1	others	237.04	0	0	1	12	RET-truncated	intergenic
pseudoGene118937.01	Chr1A	21370006	21370233	-	Taest.TraesCS3D03G0916100.1	46	121	0.434210526315789	0.431818181818182	0	self	54.36	0	0	1	4	RET-full	intergenic
pseudoGene15768.01	Chr1A	213847028	213847456	-	Turar.rna-gnl_WGS:AOTI_mrna.TRIUR3_13785-EMS61533.1	901	1043	0.671328671328671	0.137104506232023	0	others	225.01	0	0	1	7	RET-truncated	intergenic
pseudoGene13500.01	Chr1A	213988600	213988971	-	Taest.TraesCS2A03G0142600.1	92	214	0.894308943089431	0.273942093541203	0	self	251.4	0	0	0	3	FRAG	intergenic
pseudoGene86363.01	Chr1A	214173832	214190787	-	Sbico.rna9945-XP_021309129.1	172	1180	0.647175421209118	0.855084745762712	1	others	1333.25	1	4	1	7	Unitary-full	intergenic
pseudoGene3827.01	Chr1A	21555081	21555875	+	Telon.Tel1E01T219100.1	396	654	0.594594594594595	0.396024464831804	0	others	240.95	3	0	0	5	FRAG	intergenic
pseudoGene19054.01	Chr1A	215916542	215918250	+	Tturg.TRITD2Av1G173900.1	59	628	0.563157894736842	0.890625	1	others	766.95	1	0	0	0	Unitary-full	intergenic
pseudoGene82086.01	Chr1A	21603534	21603662	-	Taest.TraesCS4D03G0188200.1	24	71	0.625	0.262295081967213	0	self	50.43	0	0	0	0	DUP-full	intergenic
pseudoGene46034.01	Chr1A	218383109	218384444	-	Aspel.AE.SPELTOIDES.r1.5BG0500580.1	1	219	0.793577981651376	0.672839506172839	1	others	215.65	1	4	1	9	Unitary-full	intergenic
pseudoGene108927.01	Chr1A	21872251	21876167	-	Sbico.rna30768-XP_021319258.1	35	906	0.446100917431193	0.962472406181015	3	others	609.01	0	1	1	3	Unitary-full	intergenic
pseudoGene117548.01	Chr1A	21877290	21878012	+	Tturg.TRITD2Av1G218140.1	392	649	0.488372093023256	0.397534668721109	1	others	210.59	0	0	1	2	RET-full	intergenic
pseudoGene79237.01	Chr1A	21977729	21978160	-	Turar.rna-gnl_WGS:AOTI_mrna.TRIUR3_13623-EMS59315.1	428	571	0.666666666666667	0.215892053973014	0	others	255.31	0	0	1	10	RET-full	intergenic
pseudoGene71454.01	Chr1A	21992869	21994166	-	Taest.TraesCS1D03G0074100.1	1	403	0.913151364764268	1	0	self	880.25	1	1	1	2	DUP-full	intergenic
pseudoGene12532.01	Chr1A	21997109	22009813	-	Osati.rna50276-XP_025877363.1	1	1105	0.421719457013575	0.923141186299081	2	others	834.27	2	1	0	0	Unitary-full	intergenic
pseudoGene93431.01	Chr1A	22061423	22062059	+	Scere.ScWNUn01G161900.1	225	435	0.398104265402844	0.354026845637584	0	others	67.2	2	0	0	4	FRAG	intergenic
pseudoGene37429.01	Chr1A	22079967	22080812	-	Tturg.TRITD1Bv1G206810.1	19	281	0.433460076045627	0.935943060498221	2	others	112.94	0	0	0	0	Unitary-full	intergenic
pseudoGene171626.01	Chr1A	22085616	22089960	+	Tturg.TRITD7Bv1G063040.1	1	1461	0.611225188227242	1	3	others	1790.12	3	0	0	0	Unitary-full	intergenic
pseudoGene69228.01	Chr1A	22091290	22092366	-	Turar.rna-gnl_WGS:AOTI_mrna.TRIUR3_06389-EMS48472.1	839	1197	0.668523676880223	0.299916457811195	0	others	618.99	0	0	1	13	RET-full	intergenic
pseudoGene182123.01	Chr1A	22126319	22126668	+	Tturg.TRITD1Bv1G010920.1	267	392	0.484126984126984	0.321428571428571	0	others	59.8	3	0	0	0	Unitary-full	intergenic
pseudoGene127779.01	Chr1A	22139130	22139204	-	sp_Q3BAK0_RK14_PHAAO	53	77	0.56	0.204918032786885	0	others	28.4	0	0	0	0	Unitary-full	intergenic
pseudoGene91583.01	Chr1A	22140915	22145900	-	Telon.Tel1E01T198600.1	1017	1439	0.807142857142857	0.286885245901639	1	others	508.67	2	7	1	18	Unitary-full	intergenic
pseudoGene46534.01	Chr1A	22146292	22146918	+	Turar.rna-gnl_WGS:AOTI_mrna.TRIUR3_29448-EMS64889.1	308	516	0.660287081339713	0.405038759689922	1	others	291.98	0	0	0	4	FRAG	intergenic
pseudoGene59405.01	Chr1A	22161647	22173642	-	Tturg.TRITD1Av1G044220.12	110	980	0.776754890678941	0.850293542074364	1	others	1305.48	3	5	1	10	Unitary-full	intergenic
pseudoGene186578.01	Chr1A	22166808	22167194	+	Turar.rna-gnl_WGS:AOTI_mrna.TRIUR3_34589-EMS61143.1	992	1104	0.575221238938053	0.0961702127659574	0	others	132.4	0	0	1	24	RET-truncated	intergenic
pseudoGene64843.01	Chr1A	222004249	222004756	-	Turar.rna-gnl_WGS:AOTI_mrna.TRIUR3_25750-EMS62979.1	602	771	0.476470588235294	0.153985507246377	0	others	117.39	1	0	0	16	FRAG	intergenic
pseudoGene97350.01	Chr1A	223197116	223198384	+	Tturg.TRITD2Av1G278510.1	178	448	0.475836431226766	0.405731523378582	0	others	152.37	0	4	1	12	Unitary-full	intergenic
pseudoGene203167.01	Chr1A	22330960	22331079	-	Turar.rna-gnl_WGS:AOTI_mrna.TRIUR3_00631-EMS49579.1	99	141	0.581395348837209	0.158088235294118	0	others	45.25	0	0	0	3	FRAG	intergenic
pseudoGene32229.01	Chr1A	22347017	22347331	-	Turar.rna-gnl_WGS:AOTI_mrna.TRIUR3_00395-EMS45014.1	1	101	0.475247524752475	0.106991525423729	0	others	97.79	0	0	0	4	FRAG	intergenic
pseudoGene88737.01	Chr1A	22351832	22352527	-	Turar.rna-gnl_WGS:AOTI_mrna.TRIUR3_07989-EMS54944.1	329	560	0.693965517241379	0.414285714285714	0	others	415.08	0	0	0	2	FRAG	intergenic
pseudoGene118268.01	Chr1A	223742718	223745500	+	Turar.rna-gnl_WGS:AOTI_mrna.TRIUR3_33706-EMS54139.1	40	809	0.899869960988297	0.456109134045077	1	others	1575.25	0	3	1	10	Unitary-full	intergenic
pseudoGene130525.01	Chr1A	223761345	223761755	+	Taest.TraesCS7A03G1347000.1	61	203	0.811188811188811	0.704433497536946	3	self	202.87	0	0	1	2	RET-full	intergenic
pseudoGene164712.01	Chr1A	22424118	22425310	+	Taest.TraesCS1A03G0087200.1	31	428	0.85678391959799	0.929906542056075	1	self	812.4	1	0	0	2	FRAG	intergenic
pseudoGene166959.01	Chr1A	22425706	22431257	+	Osati.rna44995-XP_015612936.1	18	388	0.398921832884097	0.900485436893204	2	others	194.27	0	2	1	5	Unitary-full	intergenic
pseudoGene192060.01	Chr1A	226046402	226046806	-	Telon.Tel2E01T723400.1	1	135	0.874074074074074	0.126760563380282	1	others	260.65	0	0	0	17	FRAG	intergenic
pseudoGene152436.01	Chr1A	226900785	226901999	+	Turar.rna-gnl_WGS:AOTI_mrna.TRIUR3_31975-EMS45573.1	697	1019	0.708978328173375	0.316977428851816	0	others	545.53	0	1	1	9	Unitary-full	intergenic
pseudoGene179903.01	Chr1A	22700289	22702401	+	Taest.TraesCS1D03G0950500.1	1	706	0.796033994334278	1	0	self	1248.55	2	0	0	0	DUP-full	intergenic
pseudoGene48860.01	Chr1A	22705970	22706752	+	Turar.rna-gnl_WGS:AOTI_mrna.TRIUR3_04196-EMS45351.1	423	625	0.896039603960396	0.278620689655172	0	others	396.64	0	2	1	15	Unitary-full	intergenic
pseudoGene88734.01	Chr1A	22741738	22742430	-	Turar.rna-gnl_WGS:AOTI_mrna.TRIUR3_07989-EMS54944.1	330	560	0.601731601731602	0.4125	0	others	358.61	0	0	0	2	FRAG	intergenic
pseudoGene69244.01	Chr1A	227441607	227442679	-	Turar.rna-gnl_WGS:AOTI_mrna.TRIUR3_06389-EMS48472.1	839	1197	0.651810584958217	0.299916457811195	1	others	528.74	1	0	1	13	RET-full	intergenic
pseudoGene169335.01	Chr1A	22754664	22755314	+	Turar.rna-gnl_WGS:AOTI_mrna.TRIUR3_02401-EMS56590.1	665	840	0.611428571428571	0.208333333333333	0	others	182.17	0	1	1	11	Unitary-full	intergenic
pseudoGene102794.01	Chr1A	228039447	228039560	-	Hvulg.HORVU.MOREX.r2.2HG0141310.1	375	412	0.368421052631579	0.0922330097087379	0	others	25.44	0	0	0	0	Unitary-truncated	intergenic
pseudoGene157085.01	Chr1A	22809555	22811822	-	Aspel.AE.SPELTOIDES.r1.UnG0722810.1	1	709	0.92524682651622	1	0	others	1507.34	1	1	1	2	Unitary-full	exon
pseudoGene18707.01	Chr1A	22814677	22816412	-	Tturg.TRITD1Av1G008040.28	1	579	0.967184801381693	1	0	others	1341.76	1	0	1	3	RET-full	exon
pseudoGene23875.01	Chr1A	228486377	228490169	+	Turar.rna-gnl_WGS:AOTI_mrna.TRIUR3_19906-EMS61680.1	1	232	0.753246753246753	0.34789156626506	0	others	336.96	1	1	1	13	Unitary-full	intergenic
pseudoGene72577.01	Chr1A	22851028	22852376	-	Bdist.rna20770-XP_024314610.1	2050	2322	0.801470588235294	0.115303094531581	0	others	199.19	6	4	1	57	Unitary-truncated	intergenic
pseudoGene134518.01	Chr1A	22861205	22861698	+	Aspel.AE.SPELTOIDES.r1.2BG0164080.1	1	162	0.598765432098765	1	0	others	212.68	1	0	0	0	Unitary-full	intergenic
pseudoGene191002.01	Chr1A	22864593	22864853	-	Hvulg.HORVU.MOREX.r2.7HG0602720.1	419	501	0.433734939759036	0.13452188006483	0	others	50.55	0	0	0	0	Unitary-truncated	intergenic
pseudoGene204200.01	Chr1A	22867254	22868671	-	Aspel.AE.SPELTOIDES.r1.UnG0826150.1	1	399	0.92964824120603	0.99749373433584	0	others	831.45	1	1	1	2	Unitary-full	intergenic
pseudoGene72491.01	Chr1A	22891897	22892367	-	Turar.rna-gnl_WGS:AOTI_mrna.TRIUR3_11388-EMS46365.1	28	184	0.439490445859873	0.106152805949966	0	others	146.04	0	0	0	6	FRAG	intergenic
pseudoGene23903.01	Chr1A	229146251	229146769	-	Turar.rna-gnl_WGS:AOTI_mrna.TRIUR3_19906-EMS61680.1	1	176	0.829545454545455	0.265060240963855	0	others	326.3	0	0	1	13	RET-full	intergenic
pseudoGene64931.01	Chr1A	229191804	229192169	-	Turar.rna-gnl_WGS:AOTI_mrna.TRIUR3_25750-EMS62979.1	602	723	0.532786885245902	0.110507246376812	0	others	114.53	0	0	0	16	FRAG	intergenic
pseudoGene115832.01	Chr1A	229191466	229191768	-	sp_Q4VZL0_YCF1_CUCSA	587	687	0.366336633663366	0.0537519957424162	0	others	73.3	0	0	0	13	FRAG	intergenic
pseudoGene11503.01	Chr1A	22938575	22938841	-	Ataus.AET6Gv20435700.7	1	91	0.373626373626374	0.185336048879837	0	others	52.93	0	0	0	4	FRAG	intergenic
pseudoGene44665.01	Chr1A	22948181	22948543	+	Scere.ScWN1R01G121400.1	1	110	0.381818181818182	0.0992779783393502	0	others	60.4	0	0	0	25	FRAG	intergenic
pseudoGene132715.01	Chr1A	22948087	22948419	-	Bdist.rna12354-XP_024313110.1	1	111	0.324324324324324	0.203296703296703	0	others	42.64	0	0	0	6	FRAG	intergenic
pseudoGene109881.01	Chr1A	22959050	22962766	+	Turar.rna-gnl_WGS:AOTI_mrna.TRIUR3_03203-EMS59389.1	1	1209	0.989238410596026	0.999172870140612	0	others	2884.89	2	1	1	2	Unitary-full	exon
pseudoGene13295.01	Chr1A	22974919	22978976	-	sp_P10978_POLX_TOBAC	1	1328	0.432228915662651	1	1	others	876.98	7	1	0	0	Unitary-full	intergenic
pseudoGene109817.01	Chr1A	23042176	23045241	+	Turar.rna-gnl_WGS:AOTI_mrna.TRIUR3_03203-EMS59389.1	105	1064	0.653125	0.794044665012407	6	others	950.6	12	1	0	2	Unitary-full	intergenic
pseudoGene16543.01	Chr1A	23054961	23058106	+	Osati.rna44066-XP_025876738.1	1	1063	0.468485418626529	0.832419733750979	6	others	523.24	13	1	0	2	Unitary-full	exon
pseudoGene87778.01	Chr1A	23059825	23062215	+	Turar.rna-gnl_WGS:AOTI_mrna.TRIUR3_21899-EMS67370.1	429	628	0.733668341708543	0.31687898089172	1	others	244.8	0	2	1	12	Unitary-full	intergenic
pseudoGene62998.01	Chr1A	23141779	23142559	+	Turar.rna-gnl_WGS:AOTI_mrna.TRIUR3_02889-EMS58697.1	474	773	0.41	0.367197062423501	2	others	159.96	3	0	1	16	RET-full	intergenic
pseudoGene186568.01	Chr1A	23152910	23153326	-	Turar.rna-gnl_WGS:AOTI_mrna.TRIUR3_34589-EMS61143.1	983	1107	0.608	0.106382978723404	0	others	134.39	0	0	1	24	RET-truncated	intergenic
pseudoGene121808.01	Chr1A	23172403	23180569	+	Taest.TraesCS1D03G0081200.1	1	1209	0.600496277915633	0.9821283509342	8	self	951.18	17	2	1	2	DUP-full	intergenic
pseudoGene202352.01	Chr1A	23186103	23197183	+	Hvulg.HORVU.MOREX.r2.1HG0005080.1	69	475	0.776412776412776	0.580599144079886	1	others	691.58	0	1	0	0	Unitary-full	intergenic
pseudoGene109852.01	Chr1A	23198362	23199627	+	Turar.rna-gnl_WGS:AOTI_mrna.TRIUR3_03203-EMS59389.1	792	1209	0.688995215311005	0.345740281224152	3	others	570.55	0	0	1	2	RET-full	intergenic
pseudoGene139605.01	Chr1A	23192231	23194329	-	Ataus.AET6Gv20109700.1	1	710	0.429577464788732	0.983379501385042	2	others	525.29	1	0	0	2	FRAG	intergenic
pseudoGene188389.01	Chr1A	23213720	23214749	+	Turar.rna-gnl_WGS:AOTI_mrna.TRIUR3_03743-EMS64011.1	883	1134	0.432539682539683	0.210526315789474	0	others	186.41	1	1	1	7	Unitary-full	intergenic
pseudoGene23883.01	Chr1A	232196170	232196698	-	Turar.rna-gnl_WGS:AOTI_mrna.TRIUR3_19906-EMS61680.1	1	176	0.829545454545455	0.265060240963855	0	others	325.97	1	0	1	13	RET-full	intergenic
pseudoGene110805.01	Chr1A	23278740	23282512	+	Taest.TraesCS6A03G0222500.1	69	447	0.852941176470588	0.83668903803132	0	self	536.06	1	6	1	7	DUP-full	intergenic
pseudoGene97283.01	Chr1A	233983703	233985394	-	Taest.TraesCS7D03G0296200.1	514	989	0.926470588235294	0.481294236602629	3	self	910.47	1	2	1	7	DUP-full	intron
pseudoGene180324.01	Chr1A	23420775	23421286	+	Tturg.TRITD5Bv1G194940.2	100	270	0.859649122807018	0.41304347826087	1	others	314.12	1	0	0	2	FRAG	intergenic
pseudoGene103517.01	Chr1A	234220305	234221232	+	Taest.TraesCS7B03G0757900.2	152	321	0.882352941176471	0.529595015576324	2	self	256.41	1	1	1	3	DUP-full	intergenic
pseudoGene26099.01	Chr1A	234312002	234316548	+	Telon.Tel6E01T350600.1	547	978	0.75462962962963	0.441717791411043	1	others	557.35	2	3	1	14	Unitary-full	intergenic
pseudoGene146363.01	Chr1A	234342332	234343888	-	Turar.rna-gnl_WGS:AOTI_mrna.TRIUR3_29082-EMS47322.1	1268	1744	0.465408805031447	0.216130493883099	1	others	373.15	1	1	1	24	Unitary-full	intergenic
pseudoGene97256.01	Chr1A	23436300	23439605	+	Taest.TraesCS7D03G0296200.1	497	989	0.823170731707317	0.49747219413549	1	self	814.62	1	2	1	7	DUP-full	intergenic
pseudoGene50183.01	Chr1A	234623988	234624104	+	Sbico.rna40330-XP_002440392.2	76	115	0.425	0.066006600660066	0	others	23.79	0	0	0	7	FRAG	intergenic
pseudoGene200541.01	Chr1A	23485105	23485368	+	Hvulg.HORVU.MOREX.r2.6HG0519410.1	36	118	0.409638554216867	0.196682464454976	0	others	40.34	0	0	0	2	FRAG	intergenic
pseudoGene45946.01	Chr1A	23610888	23611580	-	Scere.ScWN7R01G407500.1	87	328	0.644628099173554	0.583132530120482	1	others	208.41	4	0	0	0	Unitary-full	intergenic
pseudoGene174883.01	Chr1A	23704935	23706668	-	Aspel.AE.SPELTOIDES.r1.1BG0004310.1	1	352	0.926136363636364	1	1	others	734.19	1	1	0	0	Unitary-full	intergenic
pseudoGene81478.01	Chr1A	23716915	23721068	-	Tturg.TRITD7Bv1G004680.45	765	1453	0.84402332361516	0.472126634549209	2	others	1053.55	0	8	1	13	Unitary-full	intergenic
pseudoGene66881.01	Chr1A	237690571	237690999	+	Osati.rna50151-XP_015617234.1	1164	1321	0.430379746835443	0.112937812723374	0	others	72.94	0	0	0	0	Unitary-truncated	intergenic
pseudoGene111105.01	Chr1A	237690588	237690986	-	Ataus.AET7Gv20867800.4	515	647	0.37593984962406	0.182943603851444	0	others	44.35	0	0	0	6	FRAG	intergenic
pseudoGene169091.01	Chr1A	239594377	239594898	+	Telon.Tel4E01T556500.1	458	631	0.580459770114943	0.270186335403727	0	others	202.1	0	0	0	3	FRAG	intergenic
pseudoGene11837.01	Chr1A	2399407	2399940	+	Bdist.rna24753-XP_003570857.1	145	377	0.381974248927039	0.594387755102041	1	others	81.34	0	0	0	0	Unitary-full	intergenic
pseudoGene71165.01	Chr1A	239956470	239956948	-	Tturg.TRITD3Bv1G157060.1	1	158	0.968354430379747	1	0	others	349.9	1	0	1	2	RET-full	intergenic
pseudoGene177671.01	Chr1A	239968791	239969604	+	Taest.TraesCS6A03G0998700.1	1	271	0.996309963099631	1	0	self	661.26	1	0	0	0	DUP-full	intergenic
pseudoGene126525.01	Chr1A	239982131	239982277	+	Telon.Tel7E01T737000.1	1	49	0.857142857142857	0.441441441441441	0	others	92.92	0	0	0	0	Unitary-full	intergenic
pseudoGene107794.01	Chr1A	239984444	239984539	-	Ataus.AET7Gv21056000.1	16	47	0.9375	0.316831683168317	0	others	62.89	0	0	0	2	FRAG	intergenic
pseudoGene177810.01	Chr1A	240003048	240003335	-	Taest.TraesCS4D03G0271900.1	1	105	0.742857142857143	0.399239543726236	0	self	167.91	0	0	0	2	FRAG	intergenic
pseudoGene47421.01	Chr1A	24000335	24000478	-	Hvulg.HORVU.MOREX.r2.7HG0592530.1	1	48	0.375	0.050261780104712	0	others	37.8	0	0	0	22	FRAG	intergenic
pseudoGene31207.01	Chr1A	2400709	2400948	-	Taest.TraesCS7D03G0724500.1	204	291	0.488636363636364	0.302405498281787	0	self	48.04	2	0	0	3	FRAG	intergenic
pseudoGene122044.01	Chr1A	240424129	240424704	+	Turar.rna-gnl_WGS:AOTI_mrna.TRIUR3_23660-EMS48207.1	69	260	0.5625	0.214525139664804	3	others	206.74	0	0	0	11	FRAG	intergenic
pseudoGene155744.01	Chr1A	240517289	240525611	+	Bdist.rna29175-XP_003571821.2	1	1263	0.774960380348653	0.999208234362629	0	others	2103.66	5	1	1	2	Unitary-full	exon
pseudoGene30429.01	Chr1A	240693485	240694042	+	Hvulg.HORVU.MOREX.r2.5HG0418590.1	1367	1552	0.537634408602151	0.11231884057971	0	others	216.77	0	0	0	29	FRAG	intergenic
pseudoGene185358.01	Chr1A	240708650	240710095	+	Telon.Tel1E01T698800.1	566	1058	0.359026369168357	0.406430338004946	0	others	302.41	2	0	0	3	FRAG	intergenic
pseudoGene46548.01	Chr1A	240709847	240710441	-	Turar.rna-gnl_WGS:AOTI_mrna.TRIUR3_29448-EMS64889.1	319	516	0.545454545454545	0.383720930232558	3	others	131.44	1	0	0	4	FRAG	intergenic
pseudoGene11495.01	Chr1A	240841575	240842099	+	Ataus.AET6Gv20435700.7	1	175	0.468571428571429	0.356415478615071	1	others	155.29	0	0	0	4	FRAG	intergenic
pseudoGene15156.01	Chr1A	240951980	240952081	-	Osati.rna36739-XP_015646357.1	169	202	0.529411764705882	0.114093959731544	0	others	26.72	0	0	0	2	FRAG	intergenic
pseudoGene43145.01	Chr1A	241356557	241356874	+	Sbico.rna45020-XP_021305015.1	519	624	0.339622641509434	0.165625	0	others	68.64	0	0	0	13	FRAG	intergenic
pseudoGene162063.01	Chr1A	241705707	241706150	+	Tturg.TRITD1Av1G085840.1	1	105	1	0.108900523560209	0	others	220.06	0	1	1	12	Unitary-truncated	intergenic
pseudoGene66728.01	Chr1A	242143378	242143467	-	Telon.Tel7E01T599600.1	549	578	0.566666666666667	0.045662100456621	0	others	25.7	0	0	0	5	FRAG	intergenic
pseudoGene46536.01	Chr1A	242399625	242400185	+	Turar.rna-gnl_WGS:AOTI_mrna.TRIUR3_29448-EMS64889.1	308	494	0.588235294117647	0.362403100775194	1	others	215.59	0	0	0	4	FRAG	intergenic
pseudoGene54987.01	Chr1A	242404806	242405351	-	Aspel.AE.SPELTOIDES.r1.3BG0200290.1	1	189	0.322751322751323	0.274310595065312	0	others	48.15	0	0	0	8	FRAG	intergenic
pseudoGene164387.01	Chr1A	242509517	242509771	-	Taest.TraesCS1B03G0396500.2	1	85	0.952941176470588	0.326923076923077	0	self	193.92	0	0	0	7	FRAG	intergenic
pseudoGene159190.01	Chr1A	24265840	24269187	-	Turar.rna-gnl_WGS:AOTI_mrna.TRIUR3_04723-EMS52087.1	1	1116	0.991935483870968	1	1	others	2700.49	0	0	0	0	Unitary-full	exon
pseudoGene138098.01	Chr1A	243209275	243209538	-	Turar.rna-gnl_WGS:AOTI_mrna.TRIUR3_07836-EMS65418.1	1	87	0.64367816091954	0.147208121827411	0	others	96.63	0	0	0	7	FRAG	intergenic
pseudoGene68201.01	Chr1A	243819265	243820626	-	Turar.rna-gnl_WGS:AOTI_mrna.TRIUR3_29373-EMS52242.1	1079	1402	0.453703703703704	0.216722408026756	0	others	263.08	1	1	1	35	Unitary-full	intergenic
pseudoGene59801.01	Chr1A	24401389	24401493	-	Taest.TraesCS1B03G1198400.1	1	35	0.714285714285714	0.393258426966292	0	self	63.22	0	0	0	4	FRAG	intergenic
pseudoGene163753.01	Chr1A	244606652	244613960	-	Telon.Tel2E01T736500.1	1	1174	0.304940374787053	0.972659486329743	2	others	439.62	1	1	1	3	Unitary-full	intergenic
pseudoGene112411.01	Chr1A	24500022	24500273	+	Ataus.AET4Gv20293900.1	105	188	1	0.308823529411765	0	others	209.15	0	0	1	3	RET-full	intergenic
pseudoGene81476.01	Chr1A	24500349	24501295	+	Tturg.TRITD7Av1G028540.1	45	360	0.987341772151899	0.877777777777778	0	others	718.56	1	0	0	0	Unitary-full	intergenic
pseudoGene195004.01	Chr1A	24519454	24527255	-	Taest.TraesCS1D03G0055100.1	1	510	0.938976377952756	0.996078431372549	0	self	992.04	1	5	1	6	DUP-full	intergenic
pseudoGene164884.01	Chr1A	245319028	245319348	+	Turar.rna-gnl_WGS:AOTI_mrna.TRIUR3_32048-EMS59786.1	291	398	0.703703703703704	0.271356783919598	0	others	152.01	0	0	1	10	RET-full	intergenic
pseudoGene98927.01	Chr1A	24546064	24546390	+	Taest.TraesCS1D03G0081100.1	1115	1228	0.657894736842105	0.0685920577617329	0	self	142.24	0	0	0	4	FRAG	intergenic
pseudoGene131040.01	Chr1A	24549348	24553140	-	Tturg.TRITD1Av1G005920.1	1	943	0.865180467091295	0.966153846153846	2	others	1844.26	0	1	1	3	Unitary-full	exon
pseudoGene163700.01	Chr1A	24561274	24561799	+	Taest.TraesCS1D03G0054500.1	281	460	0.766666666666667	0.178748758689176	0	self	298.46	2	0	0	2	FRAG	intergenic
pseudoGene35512.01	Chr1A	24564288	24569164	+	Scere.ScWN6R01G267800.1	1	163	0.705521472392638	1	1	others	205.14	0	1	1	3	Unitary-full	exon
pseudoGene187138.01	Chr1A	24572326	24572730	-	Sbico.rna18905-XP_002456488.1	428	563	0.411764705882353	0.230899830220713	0	others	86.82	0	0	0	0	Unitary-full	intergenic
pseudoGene85463.01	Chr1A	24575263	24576233	-	Turar.rna-gnl_WGS:AOTI_mrna.TRIUR3_32717-EMS49934.1	583	901	0.338557993730408	0.354051054384018	0	others	190.1	1	0	1	14	RET-full	intergenic
pseudoGene170508.01	Chr1A	24581975	24582535	+	Tturg.TRITD2Av1G052690.1	1	194	0.670103092783505	0.292168674698795	0	others	285.91	0	0	1	13	RET-full	intergenic
pseudoGene142512.01	Chr1A	246014049	246014480	-	Sbico.rna39193-XP_021301569.1	491	632	0.373239436619718	0.169653524492234	0	others	82.72	0	0	0	0	Unitary-truncated	intergenic
pseudoGene175935.01	Chr1A	246110009	246110152	-	Turar.rna-gnl_WGS:AOTI_mrna.TRIUR3_21664-EMS54699.1	134	181	0.604166666666667	0.194331983805668	1	others	40.47	0	0	1	4	RET-truncated	intergenic
pseudoGene158740.01	Chr1A	246268163	246273950	+	Turar.rna-gnl_WGS:AOTI_mrna.TRIUR3_33653-EMS52952.1	1	691	0.92992700729927	0.991316931982634	1	others	1169.87	1	10	1	11	Unitary-full	intergenic
pseudoGene138428.01	Chr1A	246309823	246309963	-	Ataus.AET3Gv20685300.9	84	131	0.5625	0.0675105485232067	0	others	47.42	0	0	1	11	RET-truncated	intergenic
pseudoGene113357.01	Chr1A	246412798	246413241	+	sp_Q9FNR1_RBG3_ARATH	115	254	0.557142857142857	0.453074433656958	0	others	121.36	0	0	0	4	FRAG	intergenic
pseudoGene189511.01	Chr1A	246412776	246413114	-	Osati.rna4803-XP_025876780.1	96	220	0.552	0.162337662337662	1	others	83.45	2	0	0	8	FRAG	intergenic
pseudoGene102798.01	Chr1A	246905477	246905569	+	Hvulg.HORVU.MOREX.r2.2HG0141310.1	382	412	0.419354838709677	0.0752427184466019	0	others	24.32	0	0	0	0	Unitary-truncated	intergenic
pseudoGene128527.01	Chr1A	247088387	247088554	+	Tturg.TRITD4Bv1G173700.4	92	150	0.440677966101695	0.186708860759494	0	others	33.57	0	0	0	3	FRAG	intergenic
pseudoGene163650.01	Chr1A	24711824	24716050	+	Tturg.TRITD2Bv1G225610.1	65	1437	0.514202476329206	0.955462769659012	1	others	1468.4	0	0	0	0	Unitary-full	intergenic
pseudoGene87130.01	Chr1A	24727887	24730503	-	Scere.ScWN6R01G306900.1	505	866	0.903047091412742	0.416859122401848	0	others	690.44	1	1	1	7	Unitary-full	intergenic
pseudoGene165887.01	Chr1A	24779292	24780932	+	Turar.rna-gnl_WGS:AOTI_mrna.TRIUR3_11047-EMS67609.1	1312	1858	0.579524680073126	0.294402583423036	2	others	743.72	0	0	1	23	RET-full	intergenic
pseudoGene116985.01	Chr1A	24801496	24801615	+	Taest.TraesCS5A03G0900000.1	170	209	0.55	0.0867678958785249	0	self	32.84	0	0	0	2	FRAG	intergenic
pseudoGene91132.01	Chr1A	24801648	24802190	+	Telon.Tel3E01T811600.1	517	693	0.796610169491525	0.167613636363636	0	others	258.52	2	0	0	2	FRAG	intergenic
pseudoGene185790.01	Chr1A	24826224	24827675	+	Scere.ScWN5R01G539600.1	15	341	0.757668711656442	0.425587467362924	2	others	437.77	2	2	1	10	Unitary-full	intergenic
pseudoGene125365.01	Chr1A	24915607	24916101	-	Telon.Tel4E01T054100.1	11	136	0.84	0.411184210526316	1	others	183.1	0	1	1	4	Unitary-full	intergenic
pseudoGene141961.01	Chr1A	25005498	25005776	-	Scere.ScWN4R01G083400.1	53	145	0.731182795698925	0.10472972972973	0	others	155.28	0	0	0	9	FRAG	intergenic
pseudoGene57061.01	Chr1A	250200948	250201085	+	Ataus.AET3Gv21074200.3	1	47	0.361702127659574	0.231527093596059	0	others	33.95	0	0	1	4	RET-full	intergenic
pseudoGene4148.01	Chr1A	2502041	2502548	+	sp_Q6L3A6_RPOC1_SACHY	40	208	0.917159763313609	0.247437774524158	1	others	300.41	3	0	0	0	Unitary-full	intergenic
pseudoGene106714.01	Chr1A	250222988	250224982	-	Turar.rna-gnl_WGS:AOTI_mrna.TRIUR3_07820-EMS47118.1	25	247	0.477477477477477	0.378839590443686	0	others	214.21	0	1	0	7	Unitary-full	intron
pseudoGene129265.01	Chr1A	250498774	250499073	+	Taest.TraesCS2D03G1276800.2	46	155	0.336363636363636	0.116033755274262	0	self	48.56	0	0	0	10	FRAG	intergenic
pseudoGene125106.01	Chr1A	2506817	2508142	+	Taest.TraesCS1B03G0006700.1	364	805	0.683257918552036	0.529341317365269	1	self	656.73	0	0	0	7	FRAG	intergenic
pseudoGene158344.01	Chr1A	25088736	25089497	-	Tturg.TRITD3Av1G034550.1	562	818	0.373540856031128	0.314180929095354	0	others	163.29	0	0	1	16	RET-full	intergenic
pseudoGene166385.01	Chr1A	251176246	251176706	+	Aspel.AE.SPELTOIDES.r1.7BG0596220.1	1	154	0.655844155844156	0.214783821478382	0	others	158.28	3	0	0	0	Unitary-full	intergenic
pseudoGene99293.01	Chr1A	25118911	25119356	+	Tturg.TRITD5Bv1G086820.8	318	466	0.973154362416107	0.319742489270386	0	others	336.81	1	0	1	12	RET-full	intergenic
pseudoGene3813.01	Chr1A	251215954	251216749	-	Telon.Tel1E01T219100.1	394	654	0.551724137931034	0.399082568807339	0	others	175.59	4	0	0	5	FRAG	intergenic
pseudoGene113619.01	Chr1A	25123653	25123889	-	Turar.rna-gnl_WGS:AOTI_mrna.TRIUR3_14050-EMS58963.1	32	110	0.443037974683544	0.157057654075547	0	others	76.7	0	0	0	8	FRAG	intergenic
pseudoGene189497.01	Chr1A	251558434	251559102	-	Osati.rna4803-XP_025876780.1	25	257	0.433476394849785	0.302597402597403	1	others	150.04	0	0	0	8	FRAG	intergenic
pseudoGene10588.01	Chr1A	251558447	251558680	+	Taest.TraesCS2B03G1577100.1	48	117	0.657142857142857	0.16548463356974	0	self	78.73	0	0	0	0	DUP-truncated	intergenic
pseudoGene144032.01	Chr1A	251558966	251559220	+	Hvulg.HORVU.MOREX.r2.3HG0226970.1	84	163	0.5375	0.225352112676056	0	others	64.72	0	0	0	4	FRAG	intergenic
pseudoGene75221.01	Chr1A	25212008	25222566	-	Sbico.rna3206-XP_002467137.2	127	726	0.453333333333333	0.669642857142857	1	others	484.93	2	1	1	5	Unitary-full	intergenic
pseudoGene164004.01	Chr1A	252385826	252385960	-	Tturg.TRITD2Av1G093000.4	208	254	0.595744680851064	0.155115511551155	0	others	50.08	0	0	1	5	RET-truncated	intergenic
pseudoGene88748.01	Chr1A	25240045	25240740	+	Turar.rna-gnl_WGS:AOTI_mrna.TRIUR3_07989-EMS54944.1	329	560	0.663793103448276	0.414285714285714	2	others	347.03	0	0	0	2	FRAG	intergenic
pseudoGene13908.01	Chr1A	25243809	25244117	+	Turar.rna-gnl_WGS:AOTI_mrna.TRIUR3_04729-EMS45524.1	357	459	0.407766990291262	0.224400871459695	0	others	76.03	0	0	0	6	FRAG	intergenic
pseudoGene126662.01	Chr1A	25244653	25245749	+	Bdist.rna30529-XP_024317204.1	121	357	0.476793248945148	0.315159574468085	0	others	176.81	2	1	1	9	Unitary-full	intergenic
pseudoGene180340.01	Chr1A	252669703	252671425	+	Telon.Tel2E01T437200.1	481	1048	0.378521126760563	0.467874794069193	1	others	312.23	4	0	1	3	RET-full	intergenic
pseudoGene75108.01	Chr1A	25270516	25272960	+	Sbico.rna3206-XP_002467137.2	127	896	0.422077922077922	0.859375	1	others	608.65	0	1	1	5	Unitary-full	intergenic
pseudoGene97344.01	Chr1A	25297962	25299383	+	Taest.TraesCS3B03G1413300.1	9	426	0.532374100719424	0.947727272727273	0	self	352.01	2	1	1	2	DUP-full	intergenic
pseudoGene106463.01	Chr1A	253428298	253428387	-	Taest.TraesCS4A03G1150400.1	21	50	0.833333333333333	0.252100840336134	0	self	50.62	0	0	0	0	DUP-full	intergenic
pseudoGene28999.01	Chr1A	253428506	253428683	-	sp_Q06GM3_RK14_PIPCE	55	116	0.774193548387097	0.508196721311475	1	others	53.74	1	0	0	0	Unitary-full	intergenic
pseudoGene164547.01	Chr1A	253446784	253446900	-	sp_A8SEE0_RK14_CERDE	14	52	0.846153846153846	0.319672131147541	1	others	46.86	0	0	0	0	Unitary-full	intergenic
pseudoGene23964.01	Chr1A	253465942	253466334	-	Turar.rna-gnl_WGS:AOTI_mrna.TRIUR3_20601-EMS49256.1	131	263	0.451127819548872	0.147777777777778	0	others	111.59	0	0	0	19	FRAG	intergenic
pseudoGene67447.01	Chr1A	253591959	253593872	+	Turar.rna-gnl_WGS:AOTI_mrna.TRIUR3_11871-EMS68524.1	701	1317	0.567260940032415	0.468488990129081	0	others	843.88	0	0	1	23	RET-full	intergenic
pseudoGene164595.01	Chr1A	25384788	25387796	+	Hvulg.HORVU.MOREX.r2.6HG0485110.1	1	922	0.440825190010858	0.95046439628483	1	others	623.89	0	1	1	2	Unitary-full	intergenic
pseudoGene115893.01	Chr1A	25398885	25399142	+	Tturg.TRITD3Bv1G056060.1	273	358	0.5	0.149825783972125	0	others	71.6	0	0	1	6	RET-truncated	intergenic
pseudoGene26379.01	Chr1A	254027910	254028164	+	Osati.rna13674-XP_015631186.1	1	81	0.320987654320988	0.366515837104072	0	others	31.78	0	0	1	3	RET-full	intergenic
pseudoGene41803.01	Chr1A	254335705	254336379	+	Turar.rna-gnl_WGS:AOTI_mrna.TRIUR3_04197-EMS45352.1	620	844	0.546666666666667	0.266587677725118	2	others	187.86	2	0	1	13	RET-full	intergenic
pseudoGene19043.01	Chr1A	254624807	254626689	-	Tturg.TRITD2Av1G173900.1	1	628	0.530254777070064	0.98125	2	others	757.74	1	0	0	0	Unitary-full	intergenic
pseudoGene122214.01	Chr1A	25471013	25471339	+	Sbico.rna9803-XP_002462029.1	212	312	0.396039603960396	0.275956284153005	0	others	46.1	0	0	0	0	Unitary-full	intergenic
pseudoGene202444.01	Chr1A	25471027	25471350	-	Scere.ScWN4R01G031100.1	1	110	0.509090909090909	0.104562737642586	0	others	57.26	0	0	0	22	FRAG	intergenic
pseudoGene111477.01	Chr1A	254729004	254729468	-	Telon.Tel5E01T101500.1	113	264	0.467105263157895	0.51877133105802	3	others	45.23	0	0	0	4	FRAG	intergenic
pseudoGene21646.01	Chr1A	254924514	254926217	-	Bdist.rna34075-XP_014756696.1	91	675	0.425641025641026	0.810249307479224	2	others	372.88	0	0	0	2	FRAG	intergenic
pseudoGene8433.01	Chr1A	25499208	25500446	-	Osati.rna51106-XP_025877869.1	812	1219	0.568627450980392	0.328767123287671	0	others	504.16	0	0	0	18	FRAG	intergenic
pseudoGene53695.01	Chr1A	25505501	25506754	+	Aspel.AE.SPELTOIDES.r1.UnG0717130.1	33	451	0.560859188544153	0.929046563192905	0	others	380.57	3	0	0	0	Unitary-full	intergenic
pseudoGene191440.01	Chr1A	2551193	2551321	-	Hvulg.HORVU.MOREX.r2.2HG0147850.1	115	157	0.441860465116279	0.0863453815261044	0	others	40.44	0	0	0	4	FRAG	intergenic
pseudoGene15814.01	Chr1A	255202671	255204031	+	Turar.rna-gnl_WGS:AOTI_mrna.TRIUR3_13785-EMS61533.1	830	1043	0.663551401869159	0.205177372962608	0	others	310.79	0	1	1	7	Unitary-full	intergenic
pseudoGene188418.01	Chr1A	255251955	255254890	+	Bdist.rna18992-XP_024314049.1	25	696	0.463487332339791	0.795023696682464	3	others	622.04	0	1	1	3	Unitary-full	intergenic
pseudoGene54596.01	Chr1A	2553864	2554067	+	Aspel.AE.SPELTOIDES.r1.UnG0773690.1	224	292	0.391304347826087	0.209090909090909	0	others	19.37	0	0	1	4	RET-full	intergenic
pseudoGene176363.01	Chr1A	255424572	255426469	-	Turar.rna-gnl_WGS:AOTI_mrna.TRIUR3_10479-EMS63484.1	276	505	0.650655021834061	0.440384615384615	2	others	235.01	1	1	1	4	Unitary-full	intergenic
pseudoGene97942.01	Chr1A	255613987	255614835	+	Turar.rna-gnl_WGS:AOTI_mrna.TRIUR3_23187-EMS45135.1	1	229	0.96943231441048	0.215428033866416	0	others	532.74	0	1	1	4	Unitary-full	intergenic
pseudoGene137548.01	Chr1A	2567417	2577374	+	Aspel.AE.SPELTOIDES.r1.2BG0082210.1	1	313	0.57741935483871	0.227106227106227	0	others	289.16	0	4	1	7	Unitary-full	exon
pseudoGene176354.01	Chr1A	256882768	256883085	+	Turar.rna-gnl_WGS:AOTI_mrna.TRIUR3_10479-EMS63484.1	278	383	0.613207547169811	0.203846153846154	2	others	110.71	0	0	1	4	RET-full	intergenic
pseudoGene40186.01	Chr1A	256988442	256989191	-	Sbico.rna1664-XP_021317883.1	72	317	0.394308943089431	0.298543689320388	0	others	151.88	0	0	0	0	Unitary-full	intergenic
pseudoGene108951.01	Chr1A	257350882	257351202	+	Bdist.rna21031-XP_024315038.1	1	106	0.415094339622642	0.0969807868252516	0	others	64.81	0	0	0	3	FRAG	intergenic
pseudoGene152137.01	Chr1A	257350929	257351204	-	Telon.Tel3E01T767500.1	89	182	0.457446808510638	0.10352422907489	0	others	35.62	0	0	0	0	Unitary-truncated	intergenic
pseudoGene178543.01	Chr1A	257929071	257929865	-	Tturg.TRITD4Av1G173070.1	139	282	0.661971830985915	0.50354609929078	0	others	82.52	1	3	1	9	Unitary-full	intergenic
pseudoGene134412.01	Chr1A	258851872	258853001	-	Turar.rna-gnl_WGS:AOTI_mrna.TRIUR3_29829-EMS65488.1	1	255	0.670588235294118	0.418032786885246	0	others	347.6	0	1	1	3	Unitary-full	intergenic
pseudoGene139868.01	Chr1A	258853268	258853411	-	Taest.TraesCS5B03G1139800.1	135	183	0.591836734693878	0.26775956284153	0	self	43.08	0	0	0	0	DUP-full	intergenic
pseudoGene141955.01	Chr1A	258855673	258856026	+	Scere.ScWN4R01G083400.1	40	153	0.587719298245614	0.128378378378378	2	others	81.62	0	0	1	9	RET-truncated	intergenic
pseudoGene105819.01	Chr1A	258975521	258975652	+	Turar.rna-gnl_WGS:AOTI_mrna.TRIUR3_30091-EMS45390.1	1	44	0.477272727272727	0.0901639344262295	0	others	37.2	0	0	0	10	FRAG	intergenic
pseudoGene3469.01	Chr1A	258977301	258978577	+	Telon.Tel5E01T339600.1	193	421	0.572052401746725	0.240546218487395	1	others	233.91	0	1	1	10	Unitary-full	intergenic
pseudoGene80234.01	Chr1A	259451299	259455644	+	Tturg.TRITD6Av1G094630.1	1	1461	0.75564681724846	1	2	others	2496.24	1	0	0	0	Unitary-full	intergenic
pseudoGene202288.01	Chr1A	260048189	260048899	+	Turar.rna-gnl_WGS:AOTI_mrna.TRIUR3_22464-EMS58832.1	325	561	0.573839662447257	0.422459893048128	0	others	349.04	0	0	1	14	RET-full	intron
pseudoGene53699.01	Chr1A	26039109	26040459	+	Aspel.AE.SPELTOIDES.r1.UnG0717130.1	1	451	0.565410199556541	1	0	others	478.03	1	0	0	0	Unitary-full	intergenic
pseudoGene152435.01	Chr1A	260961571	260962784	-	Turar.rna-gnl_WGS:AOTI_mrna.TRIUR3_31975-EMS45573.1	697	1019	0.585139318885449	0.316977428851816	1	others	431.07	1	1	1	9	Unitary-full	intergenic
pseudoGene51378.01	Chr1A	260989765	260989968	+	Tturg.TRITD6Av1G128570.5	330	397	0.794117647058823	0.151111111111111	0	others	131.41	0	0	0	7	FRAG	intergenic
pseudoGene41840.01	Chr1A	261056721	261057395	-	Turar.rna-gnl_WGS:AOTI_mrna.TRIUR3_04197-EMS45352.1	620	844	0.831111111111111	0.266587677725118	0	others	448.42	0	0	1	13	RET-full	intergenic
pseudoGene142517.01	Chr1A	261398595	261398789	-	Sbico.rna39193-XP_021301569.1	465	537	0.438356164383562	0.0872162485065711	0	others	42.93	0	0	0	0	Unitary-truncated	intergenic
pseudoGene174178.01	Chr1A	261414366	261415096	-	Tturg.TRITD3Av1G286130.2	105	357	0.656126482213439	0.655440414507772	0	others	290.45	3	0	0	2	FRAG	intergenic
pseudoGene99264.01	Chr1A	26190287	26190406	-	Scere.ScWN3R01G291000.1	390	431	0.738095238095238	0.0736842105263158	0	others	68.53	0	0	0	0	Unitary-truncated	intergenic
pseudoGene151675.01	Chr1A	26209425	26209601	-	Telon.Tel4E01T356600.1	24	84	0.655737704918033	0.491935483870968	0	others	78.3	0	0	0	0	Unitary-full	intergenic
pseudoGene33646.01	Chr1A	26211249	26212091	-	Aspel.AE.SPELTOIDES.r1.UnG0802120.1	108	390	0.604240282685512	0.725641025641026	1	others	338.34	0	0	0	0	Unitary-full	intergenic
pseudoGene180085.01	Chr1A	26310165	26310982	-	Sbico.rna28954-XP_002451181.2	1029	1304	0.427536231884058	0.15257048092869	0	others	173.13	2	0	0	4	FRAG	intergenic
pseudoGene38200.01	Chr1A	26367755	26367922	+	Taest.TraesCS6A03G0734300.1	51	106	0.5	0.150537634408602	0	self	58.44	0	0	0	0	DUP-truncated	intergenic
pseudoGene90161.01	Chr1A	263890534	263895432	+	Hvulg.HORVU.MOREX.r2.1HG0032820.1	1	1598	0.898623279098874	1	0	others	3333.25	1	1	1	3	Unitary-full	exon
pseudoGene76135.01	Chr1A	264164766	264165087	-	sp_Q9SX31_PERK9_ARATH	97	211	0.460869565217391	0.162429378531073	0	others	58.14	1	0	0	8	FRAG	intergenic
pseudoGene190764.01	Chr1A	264807288	264807356	+	Hvulg.HORVU.MOREX.r2.2HG0137460.1	23	45	0.826086956521739	0.0420475319926874	0	others	37.28	0	0	0	0	Unitary-truncated	intergenic
pseudoGene116665.01	Chr1A	264816012	264816305	+	Taest.TraesCS3A03G1083100.1	27	98	0.555555555555556	0.288	0	self	54.04	0	1	1	6	DUP-full	intergenic
pseudoGene76266.01	Chr1A	26512347	26514189	-	Turar.rna-gnl_WGS:AOTI_mrna.TRIUR3_17614-EMS55457.1	58	353	0.523809523809524	0.0966151823858035	0	others	249.09	1	2	1	73	Unitary-truncated	intergenic
pseudoGene140000.01	Chr1A	26579618	26580043	-	Osati.rna31985-XP_025882222.1	63	205	0.510489510489511	0.242372881355932	0	others	163.84	0	0	1	7	RET-full	intergenic
pseudoGene12443.01	Chr1A	26632883	26633005	-	Bdist.rna12584-XP_014752525.1	41	81	0.560975609756098	0.328	0	others	46.01	0	0	0	0	Unitary-full	intergenic
pseudoGene5432.01	Chr1A	267422816	267425464	-	Aspel.AE.SPELTOIDES.r1.6BG0547890.1	75	896	0.382460414129111	0.877136752136752	2	others	486.6	0	1	1	2	Unitary-full	intergenic
pseudoGene167250.01	Chr1A	26835640	26836503	+	Turar.rna-gnl_WGS:AOTI_mrna.TRIUR3_27131-EMS48857.1	51	216	0.566265060240964	0.165668662674651	0	others	161.08	0	1	1	24	Unitary-truncated	intergenic
pseudoGene117808.01	Chr1A	26857410	26857664	+	Sbico.rna1656-XP_002464016.1	81	162	0.365853658536585	0.109333333333333	0	others	45.63	0	0	0	0	Unitary-truncated	intergenic
pseudoGene69338.01	Chr1A	26871212	26871583	+	Turar.rna-gnl_WGS:AOTI_mrna.TRIUR3_34834-EMS52298.1	1265	1373	0.614678899082569	0.079388201019665	0	others	149.99	0	0	1	25	RET-truncated	intergenic
pseudoGene65876.01	Chr1A	268745704	268747941	+	Tturg.TRITD6Av1G014490.2	1	538	0.934701492537313	0.996282527881041	1	others	965.43	0	8	1	9	Unitary-full	intergenic
pseudoGene200943.01	Chr1A	2688362	2689265	+	Taest.TraesCS1A03G0010100.1	729	931	0.787128712871287	0.211076280041797	0	self	263.51	0	3	1	23	DUP-full	intergenic
pseudoGene118197.01	Chr1A	269029463	269031493	+	Turar.rna-gnl_WGS:AOTI_mrna.TRIUR3_33706-EMS54139.1	40	714	0.736296296296296	0.400355871886121	2	others	1102.45	2	0	1	10	RET-full	intergenic
pseudoGene16533.01	Chr1A	269223068	269223341	+	Ataus.AET3Gv21194100.1	166	270	0.704761904761905	0.223404255319149	1	others	83.9	2	0	0	0	Unitary-full	intergenic
pseudoGene48965.01	Chr1A	269776895	269777622	+	Aspel.AE.SPELTOIDES.r1.UnG0817590.1	1	233	0.472103004291845	0.546948356807512	0	others	158.26	3	0	1	2	RET-full	intergenic
pseudoGene55492.01	Chr1A	269974611	269977004	-	Taest.TraesCS1B03G0505600.1	31	632	0.953410981697171	0.950949367088608	0	self	1242.89	1	2	1	6	DUP-full	exon
pseudoGene203884.01	Chr1A	2701228	2708221	+	Sbico.rna16967-XP_021312400.1	1	363	0.672222222222222	0.445544554455446	0	others	200.63	1	12	1	22	Unitary-full	exon
pseudoGene67864.01	Chr1A	270232653	270233068	+	Turar.rna-gnl_WGS:AOTI_mrna.TRIUR3_20734-EMS66295.1	1	141	0.375886524822695	0.208271787296898	0	others	105.75	1	0	1	7	RET-full	intergenic
pseudoGene90310.01	Chr1A	270903828	270904110	+	Scere.ScWN3R01G381100.1	116	207	0.423913043478261	0.119947848761408	0	others	34.09	1	0	0	8	FRAG	intergenic
pseudoGene30478.01	Chr1A	272632188	272633054	+	Hvulg.HORVU.MOREX.r2.5HG0418590.1	1367	1656	0.606896551724138	0.17512077294686	0	others	325.23	3	0	1	29	RET-truncated	intergenic
pseudoGene119617.01	Chr1A	274833229	274833384	-	Turar.rna-gnl_WGS:AOTI_mrna.TRIUR3_32763-EMS60947.1	100	150	0.627450980392157	0.34	0	others	68.63	0	0	0	2	FRAG	intergenic
pseudoGene111617.01	Chr1A	275271348	275272542	+	Hvulg.HORVU.MOREX.r2.1HG0044490.1	40	342	0.587458745874587	0.801587301587302	0	others	216.85	1	3	1	5	Unitary-full	intergenic
pseudoGene5437.01	Chr1A	275326626	275329540	+	Aspel.AE.SPELTOIDES.r1.6BG0547890.1	1	936	0.657051282051282	1	6	others	1300.17	1	0	1	2	RET-full	intergenic
pseudoGene158092.01	Chr1A	276586409	276586660	+	sp_O65375_LRX1_ARATH	383	466	0.392857142857143	0.112903225806452	0	others	38.13	0	0	0	0	Unitary-truncated	intergenic
pseudoGene164398.01	Chr1A	277576120	277576423	+	Turar.rna-gnl_WGS:AOTI_mrna.TRIUR3_15688-EMS68395.1	98	169	0.708333333333333	0.261818181818182	0	others	54.44	1	1	1	9	Unitary-full	intergenic
pseudoGene138412.01	Chr1A	278069378	278069723	-	Ataus.AET3Gv20685300.9	1	112	0.366071428571429	0.157524613220816	0	others	49.74	1	0	1	11	RET-truncated	intergenic
pseudoGene15759.01	Chr1A	279414766	279416127	-	Turar.rna-gnl_WGS:AOTI_mrna.TRIUR3_13785-EMS61533.1	830	1043	0.658878504672897	0.205177372962608	0	others	308.7	0	1	1	7	Unitary-full	intergenic
pseudoGene202278.01	Chr1A	279436155	279436836	+	Turar.rna-gnl_WGS:AOTI_mrna.TRIUR3_22464-EMS58832.1	325	552	0.587719298245614	0.406417112299465	2	others	218.41	4	0	0	14	FRAG	intergenic
pseudoGene144589.01	Chr1A	281536463	281537872	+	Telon.Tel6E01T215400.1	1	463	0.360691144708423	0.381069958847737	1	others	264.69	0	0	0	2	FRAG	intergenic
pseudoGene72731.01	Chr1A	281618402	281622290	-	Telon.Tel5E01T521000.1	58	1185	0.362023070097604	0.926047658175842	0	others	679.11	3	1	0	2	Unitary-full	intergenic
pseudoGene62129.01	Chr1A	281627181	281627369	+	Scere.ScWN5R01G385900.1	438	500	0.507936507936508	0.108620689655172	0	others	60.15	0	0	0	9	FRAG	intergenic
pseudoGene164153.01	Chr1A	282262080	282266741	+	Tturg.TRITD5Bv1G059040.2	1	823	0.551094890510949	0.96140350877193	4	others	898.83	1	3	1	4	Unitary-full	intergenic
pseudoGene46062.01	Chr1A	283147859	283150253	-	Aspel.AE.SPELTOIDES.r1.1BG0033020.1	1	701	0.875891583452211	1	1	others	1430.19	1	1	1	2	Unitary-full	intergenic
pseudoGene61563.01	Chr1A	283168970	283169671	-	Turar.rna-gnl_WGS:AOTI_mrna.TRIUR3_27944-EMS57554.1	273	490	0.426605504587156	0.444897959183673	0	others	138.27	0	0	0	5	FRAG	intergenic
pseudoGene96526.01	Chr1A	284371097	284371755	-	Tturg.TRITD7Av1G132310.7	2189	2409	0.809954751131222	0.0905366653011061	4	others	328.62	1	0	0	21	FRAG	intergenic
pseudoGene13242.01	Chr1A	284470993	284471103	-	Ataus.AET2Gv20082200.1	72	108	0.810810810810811	0.342592592592593	0	others	60.98	0	0	0	0	Unitary-full	intergenic
pseudoGene61430.01	Chr1A	285592312	285592576	+	Turar.rna-gnl_WGS:AOTI_mrna.TRIUR3_00924-EMS50073.1	42	123	0.51219512195122	0.666666666666667	0	others	40.37	1	0	0	2	FRAG	intergenic
pseudoGene9426.01	Chr1A	285921414	285922565	-	Turar.rna-gnl_WGS:AOTI_mrna.TRIUR3_01822-EMS52234.1	641	823	0.699453551912568	0.222357229647631	0	others	224.23	0	2	1	8	Unitary-full	intergenic
pseudoGene46879.01	Chr1A	287080235	287080747	+	Turar.rna-gnl_WGS:AOTI_mrna.TRIUR3_19065-EMS67607.1	124	294	0.526315789473684	0.119915848527349	2	others	181.44	0	0	0	5	FRAG	intergenic
pseudoGene45947.01	Chr1A	288713806	288714281	+	Ataus.AET1Gv20152900.1	1	159	0.779874213836478	1	1	others	290.9	1	0	0	0	Unitary-full	intergenic
pseudoGene62989.01	Chr1A	288740182	288741091	-	Turar.rna-gnl_WGS:AOTI_mrna.TRIUR3_02889-EMS58697.1	420	761	0.432748538011696	0.418604651162791	0	others	312.91	1	0	1	16	RET-full	intergenic
pseudoGene14015.01	Chr1A	289334752	289335595	+	Turar.rna-gnl_WGS:AOTI_mrna.TRIUR3_12788-EMS60789.1	494	762	0.843866171003718	0.353018372703412	0	others	497.73	1	0	0	3	FRAG	intergenic
pseudoGene12545.01	Chr1A	289873950	289874150	-	Tturg.TRITD7Bv1G098410.1	216	282	0.597014925373134	0.23758865248227	1	others	47.73	0	0	0	0	Unitary-full	intergenic
pseudoGene139653.01	Chr1A	289874485	289874979	+	Aspel.AE.SPELTOIDES.r1.5BG0445560.1	1	178	0.724719101123595	0.362525458248472	0	others	273.34	0	0	0	2	FRAG	intergenic
pseudoGene132162.01	Chr1A	290236908	290237147	+	Scere.ScWN4R01G254800.1	67	144	0.371794871794872	0.106849315068493	0	others	44.05	0	0	0	7	FRAG	intergenic
pseudoGene31216.01	Chr1A	290270592	290272091	+	Telon.Tel7E01T422400.1	673	1178	0.519762845849802	0.418181818181818	3	others	489.36	2	0	0	3	FRAG	intergenic
pseudoGene139257.01	Chr1A	290458315	290459034	-	Sbico.rna14558-XP_021310954.1	11	187	0.664772727272727	0.423076923076923	0	others	222.2	0	1	1	5	Unitary-full	intergenic
pseudoGene108995.01	Chr1A	290486262	290486543	+	Tturg.TRITD7Bv1G229280.2	539	629	0.428571428571429	0.144674085850556	0	others	61.88	0	0	0	7	FRAG	intergenic
pseudoGene141853.01	Chr1A	29073467	29074591	-	Tturg.TRITD1Av1G011220.1	416	538	0.975609756097561	0.228624535315985	0	others	264.21	0	1	1	3	Unitary-full	intergenic
pseudoGene125152.01	Chr1A	291061162	291062967	+	Hvulg.HORVU.MOREX.r2.4HG0313360.1	55	495	0.433106575963719	0.296370967741935	1	others	319.88	0	1	0	0	Unitary-full	intergenic
pseudoGene46876.01	Chr1A	291120735	291121763	+	Turar.rna-gnl_WGS:AOTI_mrna.TRIUR3_19065-EMS67607.1	1	315	0.565079365079365	0.220897615708275	0	others	419.06	0	0	1	5	RET-full	intergenic
pseudoGene152110.01	Chr1A	292340708	292342157	+	Tturg.TRITD1Bv1G104860.1	1	220	0.95	1	1	others	422.75	2	1	1	2	Unitary-full	exon
pseudoGene68134.01	Chr1A	292370445	292371770	-	Turar.rna-gnl_WGS:AOTI_mrna.TRIUR3_29373-EMS52242.1	1079	1401	0.430340557275542	0.216053511705686	2	others	197.05	0	1	1	35	Unitary-full	intergenic
pseudoGene23158.01	Chr1A	292412912	292415002	+	Taest.TraesCS1D03G0410800.1	1	660	0.937878787878788	0.916666666666667	0	self	1526.04	1	1	1	2	DUP-full	intergenic
pseudoGene15747.01	Chr1A	293003469	293003816	+	Turar.rna-gnl_WGS:AOTI_mrna.TRIUR3_13785-EMS61533.1	901	1016	0.655172413793103	0.111217641418984	0	others	176.21	0	0	0	7	FRAG	intergenic
pseudoGene7796.01	Chr1A	293241211	293242467	+	Turar.rna-gnl_WGS:AOTI_mrna.TRIUR3_30901-EMS51959.1	1101	1438	0.827893175074184	0.233217993079585	2	others	545.02	3	1	1	8	Unitary-full	intergenic
pseudoGene84893.01	Chr1A	293398493	293399443	-	Tturg.TRITD4Av1G160150.3	159	392	0.542735042735043	0.213114754098361	0	others	250.77	0	1	1	17	Unitary-full	intergenic
pseudoGene16659.01	Chr1A	29353604	29356869	+	Scere.ScWN1R01G086300.1	1	1060	0.817752596789424	0.976937269372694	0	others	1989.2	1	1	1	2	Unitary-full	intergenic
pseudoGene26090.01	Chr1A	293667594	293669309	-	Telon.Tel6E01T350600.1	461	842	0.743455497382199	0.390593047034765	3	others	434.32	3	2	1	14	Unitary-full	intergenic
pseudoGene164777.01	Chr1A	293740994	293741368	-	Turar.rna-gnl_WGS:AOTI_mrna.TRIUR3_23618-EMS50332.1	1	125	0.472	0.413907284768212	0	others	144.17	0	0	1	3	RET-full	intergenic
pseudoGene191506.01	Chr1A	293791341	293791715	+	Aspel.AE.SPELTOIDES.r1.5BG0458400.1	15	137	0.682926829268293	0.412751677852349	0	others	166.53	0	0	0	3	FRAG	intergenic
pseudoGene116517.01	Chr1A	293844463	293845167	+	Turar.rna-gnl_WGS:AOTI_mrna.TRIUR3_30171-EMS63882.1	2199	2411	0.516431924882629	0.0866205774705165	1	others	164.27	0	0	0	21	FRAG	intergenic
pseudoGene20827.01	Chr1A	29384679	29385744	-	Bdist.rna25334-XP_003570412.1	155	331	0.768361581920904	0.285024154589372	0	others	159.88	0	4	1	19	Unitary-full	intergenic
pseudoGene202271.01	Chr1A	293953647	293954375	+	Turar.rna-gnl_WGS:AOTI_mrna.TRIUR3_22464-EMS58832.1	325	561	0.637130801687764	0.422459893048128	0	others	402.08	0	0	1	14	RET-full	intergenic
pseudoGene24967.01	Chr1A	29419484	29419561	+	Scere.ScWN6R01G188300.1	104	129	0.615384615384615	0.1256038647343	0	others	31.13	0	0	0	0	Unitary-truncated	intergenic
pseudoGene173895.01	Chr1A	29424351	29424541	+	Taest.TraesCS3D03G1176600.1	36	112	0.636363636363636	0.199481865284974	0	self	52.01	1	0	0	0	DUP-truncated	intergenic
pseudoGene67564.01	Chr1A	294295503	294296855	+	Hvulg.HORVU.MOREX.r2.7HG0608630.1	120	410	0.55363321799308	0.704878048780488	1	others	197.57	0	5	1	9	Unitary-full	intergenic
pseudoGene161770.01	Chr1A	294298365	294300383	-	Sbico.rna36087-XP_021321374.1	178	867	0.466666666666667	0.724789915966387	1	others	702.62	0	0	0	6	FRAG	intergenic
pseudoGene172210.01	Chr1A	29437358	29438621	+	Tturg.TRITD2Bv1G221080.2	93	436	0.813953488372093	0.761061946902655	1	others	526.09	1	2	1	3	Unitary-full	intergenic
pseudoGene169077.01	Chr1A	29466007	29466528	-	Telon.Tel4E01T556500.1	458	631	0.574712643678161	0.270186335403727	0	others	199.74	0	0	0	3	FRAG	intergenic
pseudoGene57452.01	Chr1A	29466798	29466914	+	Bdist.rna22976-XP_003564599.1	92	130	0.461538461538462	0.0561959654178674	0	others	37.52	0	0	0	9	FRAG	intergenic
pseudoGene843.01	Chr1A	295074738	295074953	+	Bdist.rna22135-XP_014755046.1	139	212	0.432432432432432	0.109467455621302	0	others	44.69	0	0	0	8	FRAG	intergenic
pseudoGene131078.01	Chr1A	295092005	295092415	-	Telon.Tel5E01T532300.1	1	138	0.623188405797101	0.38121546961326	0	others	166.89	0	0	1	4	RET-full	intergenic
pseudoGene86574.01	Chr1A	29522225	29522465	+	Scere.ScWN6R01G485100.1	108	188	0.728395061728395	0.0808383233532934	1	others	88.24	1	0	0	23	FRAG	intergenic
pseudoGene93635.01	Chr1A	29530122	29531951	-	Tturg.TRITD5Av1G088300.1	1	612	0.684640522875817	1	1	others	980.16	2	0	0	0	Unitary-full	intergenic
pseudoGene159802.01	Chr1A	295494950	295495194	-	Hvulg.HORVU.MOREX.r2.5HG0360260.1	340	424	0.658823529411765	0.191011235955056	0	others	78.23	2	0	0	0	Unitary-truncated	intergenic
pseudoGene189221.01	Chr1A	296480719	296481096	+	Taest.TraesCS2A03G0150800.1	1	59	0.741379310344828	0.376623376623377	0	self	71.25	0	1	1	6	DUP-full	intergenic
pseudoGene9257.01	Chr1A	296498483	296498665	-	Telon.Tel3E01T650800.1	1	68	0.602941176470588	0.462585034013605	1	others	68.61	0	0	0	3	FRAG	intergenic
pseudoGene8185.01	Chr1A	296498745	296499362	-	Aspel.AE.SPELTOIDES.r1.1BG0006170.1	38	242	0.726829268292683	0.405138339920949	1	others	297.79	0	0	0	2	FRAG	intergenic
pseudoGene7948.01	Chr1A	296500627	296500892	-	Scere.ScWN6R01G148500.2	1	107	0.598130841121495	0.23568281938326	0	others	96.82	1	0	1	10	RET-full	intergenic
pseudoGene68236.01	Chr1A	297222749	297222820	+	Taest.TraesCS5D03G0588300.1	99	122	0.708333333333333	0.152866242038217	0	self	32.9	0	0	0	2	FRAG	intergenic
pseudoGene64204.01	Chr1A	297223723	297224936	+	Sbico.rna36049-XP_002445556.1	1	370	0.364864864864865	1	0	others	138.95	1	0	1	2	RET-full	exon
pseudoGene62936.01	Chr1A	297294080	297295126	+	Tturg.TRITD4Bv1G200000.1	1	341	0.765395894428152	1	1	others	582.39	0	0	1	2	RET-full	intergenic
pseudoGene139261.01	Chr1A	298100553	298101277	+	Sbico.rna14558-XP_021310954.1	16	187	0.701754385964912	0.411057692307692	0	others	215.09	1	1	1	5	Unitary-full	intergenic
pseudoGene88438.01	Chr1A	298669511	298676635	+	Taest.TraesCS1D03G0416900.1	20	722	0.927142857142857	0.638103919781221	0	self	1303.61	1	6	1	21	DUP-full	intergenic
pseudoGene88479.01	Chr1A	298683391	298691875	+	Taest.TraesCS1D03G0416900.1	723	1077	0.971671388101983	0.321786690975387	0	self	473.28	0	12	1	21	DUP-full	intergenic
pseudoGene34003.01	Chr1A	299006244	299006883	+	Scere.ScWN2R01G353200.2	1	192	0.682291666666667	0.281938325991189	1	others	114.13	6	0	0	3	FRAG	intergenic
pseudoGene158383.01	Chr1A	299453098	299453874	-	Tturg.TRITD3Av1G034550.1	559	818	0.526923076923077	0.317848410757946	0	others	307.22	0	0	1	16	RET-full	intergenic
pseudoGene63046.01	Chr1A	299492928	299493744	-	Turar.rna-gnl_WGS:AOTI_mrna.TRIUR3_02889-EMS58697.1	483	792	0.432258064516129	0.379436964504284	0	others	291.63	1	0	1	16	RET-full	intergenic
pseudoGene130373.01	Chr1A	299594439	299594692	+	Tturg.TRITD3Av1G194410.3	54	144	0.703296703296703	0.182	0	others	101.65	1	0	0	5	FRAG	intergenic
pseudoGene141870.01	Chr1A	299633516	299633803	+	Ataus.AET1Gv20469700.1	1	97	0.907216494845361	1	0	others	178.4	2	0	0	0	Unitary-full	exon
pseudoGene159195.01	Chr1A	299894339	299894588	-	Telon.Tel5E01T635000.1	323	407	0.670588235294118	0.208845208845209	0	others	105.81	1	0	0	3	FRAG	intergenic
pseudoGene116528.01	Chr1A	30000736	30001271	+	Turar.rna-gnl_WGS:AOTI_mrna.TRIUR3_34523-EMS60458.1	352	528	0.559322033898305	0.335227272727273	2	others	149.36	1	0	1	5	RET-full	intergenic
pseudoGene14204.01	Chr1A	3003262	3003521	-	Aspel.AE.SPELTOIDES.r1.4BG0385900.1	84	145	0.741935483870968	0.107638888888889	0	others	60.24	0	1	1	16	Unitary-truncated	intergenic
pseudoGene39749.01	Chr1A	300844714	300848378	+	Tturg.TRITD1Bv1G107220.6	1	1054	0.944919278252612	0.999051233396584	1	others	2353.87	0	1	1	3	Unitary-full	exon
pseudoGene191318.01	Chr1A	300976685	300976954	-	Turar.rna-gnl_WGS:AOTI_mrna.TRIUR3_26454-EMS59336.1	1185	1274	0.644444444444444	0.0664206642066421	1	others	126.32	0	0	0	5	FRAG	intergenic
pseudoGene135153.01	Chr1A	301002873	301009628	+	Taest.TraesCS2B03G0308300.1	1	330	0.872340425531915	0.996969696969697	1	self	589.82	0	2	1	3	DUP-full	exon
pseudoGene142523.01	Chr1A	301456546	301456961	+	Bdist.rna29534-XP_024318146.1	1	139	0.805755395683453	1	0	others	266.28	1	0	0	0	Unitary-full	intergenic
pseudoGene197205.01	Chr1A	301458121	301458556	+	Tturg.TRITD7Av1G231360.1	1	145	0.793103448275862	1	0	others	271.32	1	0	0	0	Unitary-full	exon
pseudoGene1403.01	Chr1A	301460120	301460266	+	Sbico.rna6526-XP_002468241.2	245	291	0.617021276595745	0.102620087336245	0	others	55.44	0	0	0	0	Unitary-truncated	intergenic
pseudoGene165888.01	Chr1A	301726726	301736998	+	Turar.rna-gnl_WGS:AOTI_mrna.TRIUR3_11047-EMS67609.1	993	1555	0.41563055062167	0.303013993541442	2	others	371.63	2	1	0	23	Unitary-full	intergenic
pseudoGene204995.01	Chr1A	301851637	301852502	-	Tturg.TRITD6Bv1G004630.4	1	189	0.857142857142857	1	0	others	355.98	1	1	0	0	Unitary-full	exon
pseudoGene174601.01	Chr1A	302573299	302574866	+	Taest.TraesCS1B03G0545600.1	47	515	0.914712153518124	0.910679611650485	0	self	968.95	1	2	1	5	DUP-full	intergenic
pseudoGene71442.01	Chr1A	302588796	302594901	-	Tturg.TRITD1Av1G108100.1	1	564	0.983957219251337	0.99468085106383	0	others	1025.23	1	9	1	11	Unitary-full	exon
pseudoGene99290.01	Chr1A	302671186	302671632	-	Tturg.TRITD5Bv1G086820.8	318	466	0.953020134228188	0.319742489270386	0	others	350.73	0	0	1	12	RET-full	intergenic
pseudoGene130694.01	Chr1A	302673021	302673704	+	Taest.TraesCS3B03G0350500.1	144	371	0.973684210526316	0.486140724946695	0	self	532.22	0	0	0	0	DUP-full	intergenic
pseudoGene76426.01	Chr1A	302682993	302696887	+	Bdist.rna29820-XP_024317189.1	1	1641	0.471951219512195	0.760315252665739	0	others	1640.09	1	2	1	7	Unitary-full	intergenic
pseudoGene122917.01	Chr1A	302697629	302697898	+	Bdist.rna36165-XP_024318983.1	464	548	0.423529411764706	0.126676602086438	0	others	37.37	0	0	0	2	FRAG	intergenic
pseudoGene122047.01	Chr1A	302904873	302914178	+	Turar.rna-gnl_WGS:AOTI_mrna.TRIUR3_23660-EMS48207.1	68	260	0.569948186528497	0.215642458100559	2	others	190.6	0	1	0	11	Unitary-full	intergenic
pseudoGene107071.01	Chr1A	302950236	302950568	+	Turar.rna-gnl_WGS:AOTI_mrna.TRIUR3_09648-EMS58641.1	203	282	0.55	0.273037542662116	0	others	56.72	0	1	1	5	Unitary-full	intergenic
pseudoGene14955.01	Chr1A	304306419	304306795	-	Turar.rna-gnl_WGS:AOTI_mrna.TRIUR3_07368-EMS48212.1	500	625	0.571428571428571	0.189189189189189	0	others	151.69	1	0	0	4	FRAG	intergenic
pseudoGene186425.01	Chr1A	304332468	304345698	-	Osati.rna52616-XP_015619246.1	11	1420	0.467375886524823	0.888468809073724	6	others	1181.45	2	1	1	3	Unitary-full	intergenic
pseudoGene153139.01	Chr1A	304614629	304623416	-	Tturg.TRITD1Bv1G109040.3	1	1065	0.94167450611477	0.9981220657277	2	others	2335.21	0	2	1	2	Unitary-full	exon
pseudoGene146358.01	Chr1A	305247098	305248774	-	Turar.rna-gnl_WGS:AOTI_mrna.TRIUR3_29082-EMS47322.1	1297	1743	0.458612975391499	0.202537381060263	0	others	326.26	2	1	1	24	Unitary-full	intergenic
pseudoGene201282.01	Chr1A	305985695	305993395	+	Bdist.rna44222-XP_024311494.1	256	757	0.541832669322709	0.481765834932821	3	others	249.32	11	2	1	8	Unitary-full	intergenic
pseudoGene98034.01	Chr1A	306710929	306715702	+	Turar.rna-gnl_WGS:AOTI_mrna.TRIUR3_23187-EMS45135.1	1	1063	0.994350282485876	0.999059266227658	1	others	2467.36	0	3	1	4	Unitary-full	exon
pseudoGene168178.01	Chr1A	3069371	3069817	+	Tturg.TRITD6Bv1G008000.1	89	213	0.904	0.396825396825397	1	others	224.59	0	0	1	4	RET-full	intergenic
pseudoGene57272.01	Chr1A	307082961	307083083	+	sp_Q9TL21_RK16_NEPOL	63	104	0.571428571428571	0.313432835820896	0	others	52.42	0	0	0	0	Unitary-full	intergenic
pseudoGene109640.01	Chr1A	307090988	307091227	+	Tturg.TRITD5Bv1G054750.3	23	102	0.475	0.0940070505287897	0	others	58.78	0	0	1	3	RET-truncated	intergenic
pseudoGene193935.01	Chr1A	3080289	3080450	+	Sbico.rna39307-XP_002442298.1	54	105	0.576923076923077	0.129353233830846	0	others	57.81	0	0	0	4	FRAG	intergenic
pseudoGene27774.01	Chr1A	30803668	30803882	-	Scere.ScWN1R01G222600.4	1	72	0.75	0.571428571428571	1	others	76.47	1	0	0	2	FRAG	intergenic
pseudoGene126355.01	Chr1A	3080609	3081373	-	Scere.ScWN1R01G023600.1	166	410	0.718367346938775	0.577830188679245	0	others	326.67	2	0	1	2	RET-full	intergenic
pseudoGene70493.01	Chr1A	308760066	308760381	+	Scere.ScWN2R01G485000.1	95	147	0.846153846153846	0.223175965665236	0	others	39.45	1	1	1	6	Unitary-full	intergenic
pseudoGene137442.01	Chr1A	30915470	30917190	+	Turar.rna-gnl_WGS:AOTI_mrna.TRIUR3_33419-EMS67416.1	983	1556	0.653310104529617	0.364907819453274	1	others	878.75	1	0	0	24	FRAG	intergenic
pseudoGene33165.01	Chr1A	309169980	309171003	-	Scere.ScWN4R01G570600.1	1	312	0.5	0.845528455284553	0	others	251.26	1	0	0	0	Unitary-full	intergenic
pseudoGene45496.01	Chr1A	309392001	309392532	-	Turar.rna-gnl_WGS:AOTI_mrna.TRIUR3_01233-EMS52803.1	377	558	0.763736263736264	0.326164874551971	0	others	313.37	1	0	1	12	RET-full	intergenic
pseudoGene29111.01	Chr1A	309902645	309903254	-	Hvulg.HORVU.MOREX.r2.4HG0292370.1	769	981	0.483568075117371	0.210266535044422	1	others	168.49	1	0	0	2	FRAG	intergenic
pseudoGene87123.01	Chr1A	309912348	309912779	+	Scere.ScWN6R01G306900.1	476	609	0.686567164179104	0.15473441108545	0	others	149	0	1	1	7	Unitary-truncated	intergenic
pseudoGene169751.01	Chr1A	310076804	310078313	+	Tturg.TRITD1Bv1G120760.1	1	505	0.968316831683168	1	0	others	1182.91	1	0	0	0	Unitary-full	intergenic
pseudoGene76763.01	Chr1A	310474386	310474757	+	Turar.rna-gnl_WGS:AOTI_mrna.TRIUR3_24355-EMS63105.1	410	534	0.48	0.226449275362319	0	others	92.91	0	0	0	6	FRAG	intergenic
pseudoGene7916.01	Chr1A	310489580	310489888	+	Scere.ScWN7R01G070800.1	96	208	0.539823008849557	0.258581235697941	0	others	61.33	2	0	0	2	FRAG	intergenic
pseudoGene108457.01	Chr1A	310498526	310498588	+	Bdist.rna41061-XP_014757683.1	162	182	0.619047619047619	0.0638297872340425	0	others	31.13	0	0	0	0	Unitary-truncated	intergenic
pseudoGene146634.01	Chr1A	3105919	3110909	+	Taest.TraesCS1A03G0027200.1	1	818	0.806609547123623	0.968009478672986	5	self	1266.35	3	2	1	4	DUP-full	exon
pseudoGene22079.01	Chr1A	310635677	310636207	+	Turar.rna-gnl_WGS:AOTI_mrna.TRIUR3_25165-EMS48033.1	498	679	0.648351648351648	0.268041237113402	2	others	171.98	0	0	1	10	RET-full	intergenic
pseudoGene85944.01	Chr1A	310684262	310686391	-	Ataus.AET2Gv20293500.2	1	466	0.476190476190476	0.759868421052632	1	others	178.7	2	7	1	12	Unitary-full	intergenic
pseudoGene23976.01	Chr1A	31073183	31074136	-	Turar.rna-gnl_WGS:AOTI_mrna.TRIUR3_20601-EMS49256.1	1	265	0.633962264150943	0.294444444444444	0	others	317.5	0	1	1	19	Unitary-full	intergenic
pseudoGene79201.01	Chr1A	311161521	311161847	-	Turar.rna-gnl_WGS:AOTI_mrna.TRIUR3_13623-EMS59315.1	436	544	0.522935779816514	0.163418290854573	0	others	133.85	0	0	0	10	FRAG	intergenic
pseudoGene196813.01	Chr1A	311376623	311376964	-	Sbico.rna19410-XP_002458809.2	1	117	0.623931623931624	0.172312223858616	0	others	129.96	0	0	0	11	FRAG	intergenic
pseudoGene180201.01	Chr1A	311396144	311400396	-	Sbico.rna28954-XP_002451181.2	411	1795	0.514079422382671	0.765616362631288	2	others	1490.09	1	0	0	4	FRAG	intergenic
pseudoGene161698.01	Chr1A	311406944	311414616	-	Aspel.AE.SPELTOIDES.r1.1BG0074230.1	171	1314	0.780402449693788	0.86986301369863	3	others	1993.2	4	1	0	0	Unitary-full	intergenic
pseudoGene19856.01	Chr1A	31152057	31152489	-	Aspel.AE.SPELTOIDES.r1.2BG0080830.1	171	280	0.563636363636364	0.364238410596026	0	others	97.34	0	1	1	5	Unitary-full	intergenic
pseudoGene175475.01	Chr1A	311942324	311943826	-	Tturg.TRITD1Av1G112120.1	1	373	0.997319034852547	1	0	others	894.67	2	1	1	2	Unitary-full	intergenic
pseudoGene1493.01	Chr1A	31257618	31257933	-	Turar.rna-gnl_WGS:AOTI_mrna.TRIUR3_23926-EMS62495.1	305	412	0.518518518518518	0.251748251748252	0	others	101.12	1	0	0	4	FRAG	intergenic
pseudoGene125857.01	Chr1A	31265409	31266050	+	Tturg.TRITD5Bv1G179900.1	1	215	0.381395348837209	0.482062780269058	0	others	87.08	0	0	0	2	FRAG	intergenic
pseudoGene112782.01	Chr1A	312740813	312741911	+	Tturg.TRITD1Bv1G112330.1	1	367	0.885558583106267	0.98921832884097	0	others	800.24	1	0	1	2	RET-full	exon
pseudoGene116155.01	Chr1A	31298287	31298535	-	Aspel.AE.SPELTOIDES.r1.3BG0300030.1	1	89	0.404494382022472	0.224181360201511	0	others	57.47	0	0	0	2	FRAG	intergenic
pseudoGene121587.01	Chr1A	31335673	31336631	-	Ataus.AET2Gv20855700.35	504	847	0.398255813953488	0.385650224215247	1	others	102.61	4	1	1	6	Unitary-full	intergenic
pseudoGene23967.01	Chr1A	314233411	314234371	+	Taest.TraesCS1A03G0466300.1	1	253	0.531746031746032	0.99604743083004	2	self	141.93	1	2	1	4	DUP-full	intergenic
pseudoGene85940.01	Chr1A	314242126	314244260	-	Ataus.AET2Gv20293500.2	1	466	0.487012987012987	0.759868421052632	1	others	255.04	0	7	1	12	Unitary-full	intergenic
pseudoGene127455.01	Chr1A	314284329	314284973	+	Turar.rna-gnl_WGS:AOTI_mrna.TRIUR3_05833-EMS67760.1	836	986	0.56953642384106	0.0986928104575163	0	others	130.51	0	1	1	7	Unitary-truncated	intergenic
pseudoGene14019.01	Chr1A	314411867	314412722	-	Turar.rna-gnl_WGS:AOTI_mrna.TRIUR3_12788-EMS60789.1	491	762	0.827205882352941	0.356955380577428	0	others	478.71	1	0	1	3	RET-full	intergenic
pseudoGene137739.01	Chr1A	314448966	314449319	-	Tturg.TRITD3Av1G049340.1	821	938	0.5	0.125799573560768	2	others	88.42	0	0	1	9	RET-truncated	intergenic
pseudoGene49617.01	Chr1A	314532435	314532623	+	Tturg.TRITD4Bv1G011300.2	57	119	0.714285714285714	0.201923076923077	1	others	70.79	0	0	0	5	FRAG	intergenic
pseudoGene68421.01	Chr1A	314832081	314832514	-	Taest.TraesCS1B03G0559500.1	1	145	0.875862068965517	1	0	self	285.17	1	0	0	0	DUP-full	exon
pseudoGene33111.01	Chr1A	314833390	314833509	+	sp_Q9LTC6_ERF95_ARATH	25	71	0.531914893617021	0.338129496402878	0	others	39.84	0	0	0	0	Unitary-full	intergenic
pseudoGene84925.01	Chr1A	314954882	314955415	+	Tturg.TRITD4Av1G160150.3	215	391	0.553672316384181	0.16120218579235	0	others	229.1	0	0	1	17	RET-truncated	intergenic
pseudoGene13525.01	Chr1A	314955826	314956038	-	Tturg.TRITD1Av1G217910.1	73	143	0.52112676056338	0.496503496503497	0	others	75.14	0	0	1	3	RET-full	intergenic
pseudoGene162396.01	Chr1A	315154061	315154375	+	Turar.rna-gnl_WGS:AOTI_mrna.TRIUR3_30889-EMS60464.1	1	105	0.342857142857143	0.130922693266833	0	others	75.92	0	0	1	17	RET-truncated	intergenic
pseudoGene56519.01	Chr1A	315336589	315336885	-	Tturg.TRITD4Av1G039200.1	1	99	0.616161616161616	0.111990950226244	0	others	161.34	0	0	0	2	FRAG	intergenic
pseudoGene61480.01	Chr1A	315395318	315403959	+	Turar.rna-gnl_WGS:AOTI_mrna.TRIUR3_08680-EMS67337.1	1	1116	0.987398739873987	0.995519713261649	1	others	2059.09	1	21	1	22	Unitary-full	intergenic
pseudoGene192062.01	Chr1A	315681744	315682148	+	Telon.Tel2E01T723400.1	1	135	0.844444444444444	0.126760563380282	2	others	228.83	0	0	0	17	FRAG	intergenic
pseudoGene71892.01	Chr1A	315683274	315683729	+	Taest.TraesCS1B03G0022700.1	30	181	0.546052631578947	0.421052631578947	0	self	136.97	0	0	0	0	DUP-full	intergenic
pseudoGene52211.01	Chr1A	316192602	316192980	+	Turar.rna-gnl_WGS:AOTI_mrna.TRIUR3_16600-EMS59143.1	1	122	0.663934426229508	0.13034188034188	0	others	142.69	1	0	0	2	FRAG	intergenic
pseudoGene33124.01	Chr1A	316998466	316998996	+	Sbico.rna18453-XP_021310973.1	1	177	0.384180790960452	0.248945147679325	0	others	108.07	0	0	0	8	FRAG	intergenic
pseudoGene151068.01	Chr1A	317496002	317496799	+	Bdist.rna29699-XP_003571953.2	115	392	0.647482014388489	0.284253578732106	0	others	287.17	5	0	0	0	Unitary-full	intergenic
pseudoGene151082.01	Chr1A	318501431	318502715	+	Bdist.rna29699-XP_003571953.2	411	848	0.694063926940639	0.447852760736196	4	others	452.35	6	0	0	0	Unitary-full	intergenic
pseudoGene204271.01	Chr1A	319516855	319517229	+	Sbico.rna34108-XP_002445047.2	1	125	0.48	0.268817204301075	1	others	133.54	0	0	0	6	FRAG	intergenic
pseudoGene121010.01	Chr1A	320389954	320390037	+	Tturg.TRITD3Av1G261740.5	24	51	0.5	0.147368421052632	0	others	29.57	0	0	1	4	RET-truncated	intergenic
pseudoGene5535.01	Chr1A	320959605	320960091	-	Aspel.AE.SPELTOIDES.r1.6BG0571870.1	1	65	0.828125	0.390243902439024	0	others	91.52	0	1	1	4	Unitary-full	intergenic
pseudoGene169561.01	Chr1A	32119339	32120128	+	Turar.rna-gnl_WGS:AOTI_mrna.TRIUR3_18598-EMS62656.1	38	205	0.838323353293413	0.225371120107962	0	others	291.13	0	1	1	11	Unitary-full	intergenic
pseudoGene109431.01	Chr1A	321660140	321661709	-	Tturg.TRITD5Bv1G185060.1	112	472	0.479224376731302	0.764830508474576	1	others	207.43	0	2	1	3	Unitary-full	intergenic
pseudoGene167107.01	Chr1A	321786823	321788378	-	Telon.Tel1E01T317500.1	1	525	0.948571428571429	1	0	others	1170.25	1	0	0	0	Unitary-full	intergenic
pseudoGene28983.01	Chr1A	321783944	321784339	-	Turar.rna-gnl_WGS:AOTI_mrna.TRIUR3_28267-EMS45406.1	1	132	0.696969696969697	0.191304347826087	2	others	165.84	0	0	1	5	RET-truncated	intergenic
pseudoGene97249.01	Chr1A	321969912	321971604	-	Taest.TraesCS7D03G0296200.1	515	989	0.917721518987342	0.479271991911021	0	self	967.39	1	2	1	7	DUP-full	intergenic
pseudoGene68151.01	Chr1A	322103357	322104664	+	Turar.rna-gnl_WGS:AOTI_mrna.TRIUR3_29373-EMS52242.1	1078	1401	0.466049382716049	0.216722408026756	1	others	240.49	1	1	1	35	Unitary-full	intergenic
pseudoGene99216.01	Chr1A	322106365	322107751	-	Turar.rna-gnl_WGS:AOTI_mrna.TRIUR3_15788-EMS57467.1	477	738	0.416030534351145	0.355013550135501	0	others	146.74	0	1	1	11	Unitary-full	intergenic
pseudoGene159514.01	Chr1A	322146079	322146432	-	Sbico.rna43363-XP_021302843.1	304	431	0.40625	0.115942028985507	0	others	74.89	0	0	0	8	FRAG	intergenic
pseudoGene71407.01	Chr1A	322500995	322501837	-	Turar.rna-gnl_WGS:AOTI_mrna.TRIUR3_09261-EMS66010.1	550	757	0.845410628019324	0.273447820343461	1	others	362.86	0	2	1	8	Unitary-full	intergenic
pseudoGene7797.01	Chr1A	322806752	322808027	-	Turar.rna-gnl_WGS:AOTI_mrna.TRIUR3_30901-EMS51959.1	1101	1445	0.819767441860465	0.238062283737024	2	others	570.34	2	1	1	8	Unitary-full	intergenic
pseudoGene1996.01	Chr1A	32310807	32311130	-	sp_Q84WG1_NHX3_ARATH	310	381	0.52112676056338	0.141153081510934	0	others	44.76	0	1	0	0	Unitary-truncated	intergenic
pseudoGene11194.01	Chr1A	323526559	323526651	-	Bdist.rna1723-XP_024312654.1	67	97	0.483870967741935	0.0422343324250681	0	others	28.7	0	0	0	0	Unitary-truncated	intergenic
pseudoGene186607.01	Chr1A	3242134	3242550	-	Turar.rna-gnl_WGS:AOTI_mrna.TRIUR3_34589-EMS61143.1	983	1107	0.6	0.106382978723404	0	others	133.39	0	0	1	24	RET-truncated	intergenic
pseudoGene98061.01	Chr1A	3246681	3247238	-	Tturg.TRITD3Bv1G247420.3	131	257	0.889763779527559	0.494163424124514	0	others	226.78	0	1	1	3	Unitary-full	intergenic
pseudoGene114616.01	Chr1A	32466206	32467996	+	Taest.TraesCS5D03G0763200.1	561	1115	0.46028880866426	0.496860986547085	0	self	448.08	0	1	1	2	DUP-full	intergenic
pseudoGene133699.01	Chr1A	32474484	32475065	+	Turar.rna-gnl_WGS:AOTI_mrna.TRIUR3_32551-EMS66669.1	20	213	0.371134020618557	0.137199434229137	1	others	113.14	0	0	1	13	RET-truncated	intergenic
pseudoGene112399.01	Chr1A	324863894	324864275	+	Taest.TraesCS4D03G0228800.1	91	228	0.782608695652174	0.420731707317073	0	self	207.14	1	0	0	0	DUP-full	intergenic
pseudoGene82762.01	Chr1A	324919074	324921315	+	Sbico.rna387-XP_021306546.1	1	759	0.337285902503294	0.798107255520505	3	others	286.9	3	0	0	0	Unitary-full	intergenic
pseudoGene55103.01	Chr1A	32520820	32522805	+	Ataus.AET1Gv20121600.5	233	728	0.878542510121457	0.678571428571429	1	others	946.52	1	2	1	3	Unitary-full	intergenic
pseudoGene187947.01	Chr1A	32586913	32588241	+	Taest.TraesCS1B03G0157400.1	23	428	0.612345679012346	0.482142857142857	0	self	422.87	0	2	1	6	DUP-full	intergenic
pseudoGene19036.01	Chr1A	326430657	326432540	-	Tturg.TRITD2Av1G173900.1	1	628	0.54140127388535	0.98125	2	others	790.29	0	0	0	0	Unitary-full	intergenic
pseudoGene133995.01	Chr1A	326648396	326648479	-	Turar.rna-gnl_WGS:AOTI_mrna.TRIUR3_23157-EMS60183.1	89	116	0.75	0.241379310344828	1	others	20.21	0	0	0	3	FRAG	intergenic
pseudoGene187919.01	Chr1A	32679498	32682466	+	Taest.TraesCS1B03G0157400.1	60	840	0.702182284980745	0.927380952380952	1	self	1122.88	1	2	1	6	DUP-full	intergenic
pseudoGene188477.01	Chr1A	32701583	32703813	+	Bdist.rna43563-XP_014758357.1	1	389	0.445876288659794	0.358264081255771	0	others	194.36	1	2	0	2	Unitary-full	intergenic
pseudoGene69353.01	Chr1A	328598137	328599049	-	Turar.rna-gnl_WGS:AOTI_mrna.TRIUR3_34834-EMS52298.1	1132	1373	0.847107438016529	0.176256372906045	0	others	429.1	1	1	1	25	Unitary-truncated	intergenic
pseudoGene181438.01	Chr1A	328863865	328864183	+	Turar.rna-gnl_WGS:AOTI_mrna.TRIUR3_09811-EMS53087.1	1	106	0.877358490566038	0.182444061962134	0	others	205.58	1	0	0	4	FRAG	intergenic
pseudoGene7808.01	Chr1A	328866483	328867758	-	Turar.rna-gnl_WGS:AOTI_mrna.TRIUR3_30901-EMS51959.1	1101	1445	0.797101449275362	0.238754325259516	3	others	556.5	0	1	1	8	Unitary-full	intergenic
pseudoGene186644.01	Chr1A	32908915	32909037	+	Osati.rna30927-XP_015642080.2	461	501	0.536585365853659	0.0586552217453505	0	others	44.89	0	0	1	7	RET-truncated	intergenic
pseudoGene161854.01	Chr1A	329114485	329116295	-	Telon.Tel1E01T322300.1	1	212	0.923809523809524	0.990566037735849	0	others	336.78	2	3	1	4	Unitary-full	exon
pseudoGene179451.01	Chr1A	32912503	32912769	-	sp_P92563_M1330_ARATH	32	119	0.727272727272727	0.692913385826772	0	others	93.94	2	0	0	0	Unitary-full	intergenic
pseudoGene197673.01	Chr1A	32912796	32914138	-	sp_P15688_NU2M_BETVU	66	515	0.731111111111111	0.87378640776699	2	others	506.05	6	0	0	0	Unitary-full	exon
pseudoGene95180.01	Chr1A	330299733	330300317	+	Telon.Tel6E01T600300.1	605	828	0.678571428571429	0.261376896149358	0	others	256.71	3	0	0	0	Unitary-full	intergenic
pseudoGene127393.01	Chr1A	330377418	330377840	+	Tturg.TRITD3Av1G211920.1	1	146	0.849315068493151	0.163128491620112	0	others	282.49	0	0	0	5	FRAG	intergenic
pseudoGene189005.01	Chr1A	33132368	33132454	+	Tturg.TRITD3Av1G181940.1	31	59	0.655172413793103	0.0900621118012422	0	others	40.38	0	0	0	3	FRAG	intergenic
pseudoGene181739.01	Chr1A	331555889	331556373	+	Turar.rna-gnl_WGS:AOTI_mrna.TRIUR3_12719-EMS54701.1	305	466	0.598765432098765	0.347639484978541	1	others	180.47	1	0	1	11	RET-full	intergenic
pseudoGene106739.01	Chr1A	33256170	33256976	-	Turar.rna-gnl_WGS:AOTI_mrna.TRIUR3_07820-EMS47118.1	1	261	0.440613026819923	0.445392491467577	0	others	257.64	0	0	1	7	RET-full	intergenic
pseudoGene62739.01	Chr1A	332847161	332850297	+	Telon.Tel6E01T600700.1	1	1044	0.373563218390805	0.951686417502279	6	others	603.33	3	0	0	2	FRAG	intergenic
pseudoGene150018.01	Chr1A	332888784	332893704	-	Ataus.AET1Gv20476600.8	1	734	0.943681318681319	0.991825613079019	1	others	1297.8	1	10	1	11	Unitary-full	exon
pseudoGene167981.01	Chr1A	333084038	333084456	+	Turar.rna-gnl_WGS:AOTI_mrna.TRIUR3_14272-EMS63819.1	357	504	0.45578231292517	0.291666666666667	1	others	74.94	1	0	1	6	RET-full	intergenic
pseudoGene169457.01	Chr1A	333332547	333333056	+	Osati.rna30775-XP_025882207.1	37	207	0.497076023391813	0.366167023554604	1	others	162.51	0	0	0	5	FRAG	intergenic
pseudoGene8612.01	Chr1A	33368241	33368669	-	Taest.TraesCS1D03G0974700.1	1	143	0.937062937062937	0.353960396039604	1	self	322.03	0	0	0	0	DUP-full	intergenic
pseudoGene152439.01	Chr1A	33379735	33380938	-	Turar.rna-gnl_WGS:AOTI_mrna.TRIUR3_31975-EMS45573.1	701	1019	0.614420062695925	0.313052011776251	0	others	463.11	0	1	1	9	Unitary-full	intergenic
pseudoGene185964.01	Chr1A	3339257	3339622	-	Osati.rna52616-XP_015619246.1	1170	1293	0.354838709677419	0.0781348456206679	0	others	58.44	0	0	0	3	FRAG	intergenic
pseudoGene4318.01	Chr1A	3341662	3344734	-	Tturg.TRITD1Bv1G000880.3	1	925	0.824675324675325	0.993548387096774	1	others	1754.14	1	1	1	3	Unitary-full	exon
pseudoGene64310.01	Chr1A	334703710	334706075	+	Ataus.AET6Gv20387500.1	1	792	0.703282828282828	1	2	others	1321.66	1	0	0	0	Unitary-full	intergenic
pseudoGene86009.01	Chr1A	33494237	33494425	-	Tturg.TRITD4Av1G203850.2	57	129	0.547945205479452	0.565891472868217	1	others	41.07	0	0	0	3	FRAG	intergenic
pseudoGene32255.01	Chr1A	335088128	335092902	+	Osati.rna52727-XP_025877587.1	305	1395	0.395412844036697	0.481236203090508	1	others	593.98	1	4	1	10	Unitary-full	intergenic
pseudoGene174563.01	Chr1A	335093208	335093402	-	Ataus.AET4Gv20316600.1	95	159	0.553846153846154	0.408805031446541	0	others	73.45	0	0	0	2	FRAG	intergenic
pseudoGene189414.01	Chr1A	335186079	335186271	-	Turar.rna-gnl_WGS:AOTI_mrna.TRIUR3_12577-EMS57595.1	59	122	0.59375	0.157635467980296	0	others	73.61	1	0	0	3	FRAG	intergenic
pseudoGene156348.01	Chr1A	335186343	335186555	+	Turar.rna-gnl_WGS:AOTI_mrna.TRIUR3_06201-EMS54363.1	153	226	0.689189189189189	0.327433628318584	1	others	81.74	0	0	0	3	FRAG	intergenic
pseudoGene19046.01	Chr1A	335966701	335968582	+	Tturg.TRITD2Av1G173900.1	1	628	0.53343949044586	0.98125	2	others	746.1	2	0	0	0	Unitary-full	intergenic
pseudoGene182277.01	Chr1A	3362954	3373536	+	Taest.TraesCS7A03G1316300.2	607	1059	0.541019955654102	0.277709359605911	1	self	264.52	3	4	1	22	DUP-full	intergenic
pseudoGene141949.01	Chr1A	336563649	336563948	+	Scere.ScWN4R01G083400.1	53	153	0.693069306930693	0.113738738738739	2	others	109.24	0	0	1	9	RET-truncated	intergenic
pseudoGene121588.01	Chr1A	337099380	337101760	+	Ataus.AET2Gv20855700.35	34	689	0.564885496183206	0.734304932735426	2	others	710.06	1	4	1	6	Unitary-full	intergenic
pseudoGene127180.01	Chr1A	337780339	337780935	-	Turar.rna-gnl_WGS:AOTI_mrna.TRIUR3_11649-EMS54402.1	347	546	0.655	0.366300366300366	1	others	278.9	0	0	1	10	RET-full	intergenic
pseudoGene162060.01	Chr1A	338017282	338022023	-	Aspel.AE.SPELTOIDES.r1.5BG0495070.1	1	1579	0.771374287523749	1	6	others	2804.35	1	0	0	0	Unitary-full	intergenic
pseudoGene59752.01	Chr1A	33816410	33816712	+	Osati.rna10401-XP_015625957.1	462	562	0.564356435643564	0.179715302491103	0	others	127.97	0	0	1	4	RET-truncated	intergenic
pseudoGene110252.01	Chr1A	338697699	338697761	-	Taest.TraesCS5B03G0874900.1	51	71	0.80952380952381	0.295774647887324	0	self	32.34	0	0	0	0	DUP-full	intergenic
pseudoGene66401.01	Chr1A	33919038	33919300	+	Tturg.TRITD3Av1G285160.6	57	148	0.489130434782609	0.377049180327869	0	others	63.49	1	0	1	7	RET-full	intergenic
pseudoGene158380.01	Chr1A	339219565	339220127	+	Bdist.rna29894-XP_024317193.1	73	234	0.765432098765432	0.339622641509434	0	others	267.93	0	1	0	4	Unitary-full	intergenic
pseudoGene61688.01	Chr1A	3393387	3394038	+	Taest.TraesCS1D03G0003900.1	1	216	0.976851851851852	0.286472148541114	0	self	475.97	1	0	0	2	FRAG	intergenic
pseudoGene69306.01	Chr1A	33934768	33935685	+	Turar.rna-gnl_WGS:AOTI_mrna.TRIUR3_34834-EMS52298.1	1132	1373	0.821576763485477	0.175528040786599	0	others	412.28	0	2	1	25	Unitary-truncated	intergenic
pseudoGene135854.01	Chr1A	339350594	339350910	-	Scere.ScWNUn01G100400.1	1	104	0.865384615384615	0.390977443609023	0	others	175.08	1	0	0	2	FRAG	intergenic
pseudoGene180735.01	Chr1A	33935353	33936020	-	Turar.rna-gnl_WGS:AOTI_mrna.TRIUR3_13650-EMS58498.1	701	833	0.721804511278195	0.159663865546218	0	others	186.32	0	1	1	20	Unitary-truncated	intergenic
pseudoGene73062.01	Chr1A	339355338	339355676	-	Taest.TraesCS1D03G0485600.1	1	113	0.805309734513274	0.406474820143885	0	self	213.04	0	0	0	2	FRAG	intergenic
pseudoGene139247.01	Chr1A	339723451	339724149	+	Sbico.rna14558-XP_021310954.1	16	187	0.637426900584795	0.411057692307692	1	others	195.83	0	1	1	5	Unitary-full	intergenic
pseudoGene134580.01	Chr1A	3397549	3407686	+	Turar.rna-gnl_WGS:AOTI_mrna.TRIUR3_34582-EMS54638.1	537	680	0.388888888888889	0.113207547169811	0	others	58.18	0	1	0	18	Unitary-truncated	intergenic
pseudoGene164639.01	Chr1A	34011340	34015141	-	Hvulg.HORVU.MOREX.r2.6HG0485110.1	1	969	0.38390092879257	1	2	others	363.91	3	1	1	2	Unitary-full	intergenic
pseudoGene8998.01	Chr1A	34082076	34082375	+	sp_A8Y9B2_PSBB_LOLPR	406	508	0.932038834951456	0.202755905511811	0	others	229.22	0	0	0	0	Unitary-full	intergenic
pseudoGene76346.01	Chr1A	3415835	3422864	+	Turar.rna-gnl_WGS:AOTI_mrna.TRIUR3_14499-EMS58482.1	213	942	0.801097393689986	0.746926229508197	0	others	1337.98	1	1	1	3	Unitary-full	exon
pseudoGene9035.01	Chr1A	341779259	341781160	-	Turar.rna-gnl_WGS:AOTI_mrna.TRIUR3_08986-EMS57954.1	734	1089	0.757746478873239	0.325987144168962	0	others	546.04	0	2	1	9	Unitary-full	intergenic
pseudoGene121930.01	Chr1A	341949051	341949152	+	Telon.Tel4E01T564400.1	149	182	0.617647058823529	0.137096774193548	0	others	42.57	0	0	0	2	FRAG	intergenic
pseudoGene26116.01	Chr1A	342122120	342126940	+	Telon.Tel6E01T350600.1	451	969	0.859344894026975	0.530674846625767	1	others	841.58	3	5	1	14	Unitary-full	intergenic
pseudoGene146329.01	Chr1A	342143021	342144492	-	Turar.rna-gnl_WGS:AOTI_mrna.TRIUR3_29082-EMS47322.1	1297	1744	0.484375	0.202990484821024	2	others	343.64	2	1	1	24	Unitary-full	intergenic
pseudoGene139656.01	Chr1A	342654308	342656494	+	Ataus.AET6Gv20109700.1	1	722	0.727146814404432	1	2	others	1216.05	2	0	1	2	RET-full	intergenic
pseudoGene59268.01	Chr1A	3427623	3430496	-	Telon.Tel7E01T930900.1	155	1112	0.347599164926931	0.787828947368421	1	others	573.72	2	0	0	2	FRAG	intergenic
pseudoGene75765.01	Chr1A	342998037	343001321	-	Bdist.rna29820-XP_024317189.1	549	1643	0.73972602739726	0.507649513212796	1	others	2053.18	0	0	1	7	RET-full	intergenic
pseudoGene122768.01	Chr1A	343506726	343506995	-	Turar.rna-gnl_WGS:AOTI_mrna.TRIUR3_06631-EMS67317.1	550	639	0.511111111111111	0.140845070422535	0	others	69.75	2	0	1	11	RET-truncated	intergenic
pseudoGene200892.01	Chr1A	34372504	34374214	+	Taest.TraesCS1B03G0277500.1	1	515	0.739805825242718	1	1	self	749.52	0	2	1	3	DUP-full	intergenic
pseudoGene144674.01	Chr1A	34466066	34469393	-	Telon.Tel6E01T215400.1	1	1109	0.376916140667268	0.912757201646091	5	others	652.6	5	0	0	2	FRAG	intergenic
pseudoGene152922.01	Chr1A	34470558	34471268	-	Turar.rna-gnl_WGS:AOTI_mrna.TRIUR3_12411-EMS62309.1	890	1125	0.461864406779661	0.166902404526167	1	others	233.49	0	0	1	7	RET-truncated	intergenic
pseudoGene187656.01	Chr1A	34479860	34483328	-	Sbico.rna14377-XP_021310746.1	1	718	0.391910739191074	0.887376237623762	3	others	302.42	1	1	1	5	Unitary-full	intergenic
pseudoGene146004.01	Chr1A	345167068	345167301	+	Taest.TraesCS6A03G0434900.1	141	236	0.635416666666667	0.226950354609929	0	self	113.45	0	0	0	2	FRAG	intergenic
pseudoGene122048.01	Chr1A	345181641	345183026	+	Turar.rna-gnl_WGS:AOTI_mrna.TRIUR3_23660-EMS48207.1	1	301	0.528239202657807	0.336312849162011	0	others	337.4	0	1	1	11	Unitary-full	intergenic
pseudoGene10904.01	Chr1A	345221025	345221258	+	Aspel.AE.SPELTOIDES.r1.6BG0515390.1	1	82	0.914634146341463	0.4	0	others	171.2	0	0	1	3	RET-full	intergenic
pseudoGene34094.01	Chr1A	345310886	345311276	-	Telon.Tel5E01T022600.1	194	322	0.86046511627907	0.375	2	others	189.16	1	0	0	0	Unitary-full	intergenic
pseudoGene177659.01	Chr1A	34557846	34558328	+	Scere.ScWN1R01G066500.1	1	135	0.733333333333333	1	0	others	167.19	1	1	1	2	Unitary-full	intergenic
pseudoGene167994.01	Chr1A	345684924	345685367	-	Turar.rna-gnl_WGS:AOTI_mrna.TRIUR3_14272-EMS63819.1	357	504	0.476190476190476	0.291666666666667	1	others	129.13	0	0	1	6	RET-full	intergenic
pseudoGene56300.01	Chr1A	345691384	345691854	-	Turar.rna-gnl_WGS:AOTI_mrna.TRIUR3_19568-EMS58119.1	1	155	0.612903225806452	0.248	0	others	226.91	0	0	0	12	FRAG	intergenic
pseudoGene130526.01	Chr1A	34592167	34592874	-	Turar.rna-gnl_WGS:AOTI_mrna.TRIUR3_01973-EMS53118.1	405	572	0.833333333333333	0.293706293706294	1	others	221.19	0	1	1	14	Unitary-full	intergenic
pseudoGene195085.01	Chr1A	34609495	34611663	-	Tturg.TRITD2Av1G020830.1	1	727	0.722145804676754	1	1	others	1263.69	0	0	0	0	Unitary-full	intergenic
pseudoGene35943.01	Chr1A	34653909	34657826	-	Turar.rna-gnl_WGS:AOTI_mrna.TRIUR3_12507-EMS64597.1	1	526	0.979047619047619	0.998098859315589	1	others	1074.9	1	5	1	5	Unitary-full	exon
pseudoGene192135.01	Chr1A	346601093	346601497	+	Telon.Tel2E01T723400.1	1	135	0.859259259259259	0.126760563380282	2	others	227.93	0	0	0	17	FRAG	intergenic
pseudoGene32447.01	Chr1A	346848577	346848912	+	Turar.rna-gnl_WGS:AOTI_mrna.TRIUR3_04947-EMS50215.1	998	1110	0.68141592920354	0.101801801801802	0	others	130.34	2	0	1	7	RET-truncated	intergenic
pseudoGene134479.01	Chr1A	347198190	347198315	+	Sbico.rna43414-XP_002441400.1	46	87	0.476190476190476	0.128834355828221	0	others	31.02	0	0	0	3	FRAG	intergenic
pseudoGene63613.01	Chr1A	34723474	34724391	+	Tturg.TRITD6Av1G218630.2	15	136	0.636363636363636	0.542600896860987	0	others	77.27	1	2	1	8	Unitary-full	intergenic
pseudoGene166897.01	Chr1A	34760886	34761271	+	Taest.TraesCS1D03G0149200.1	253	381	0.635658914728682	0.338582677165354	1	self	89.72	3	0	1	4	RET-full	intergenic
pseudoGene160186.01	Chr1A	348609049	348609573	+	Taest.TraesCS2B03G0726300.1	58	232	0.862857142857143	0.268817204301075	0	self	369.03	0	0	1	2	RET-full	intergenic
pseudoGene141041.01	Chr1A	348609659	348609922	+	Telon.Tel5E01T497900.1	125	212	0.806818181818182	0.415094339622642	0	others	170.75	0	0	0	0	Unitary-full	intergenic
pseudoGene52491.01	Chr1A	348618856	348618939	-	Taest.TraesCS6B03G1010700.1	1	28	0.5	0.0603448275862069	0	self	29.36	0	0	0	2	FRAG	intergenic
pseudoGene56304.01	Chr1A	349457516	349457968	+	Turar.rna-gnl_WGS:AOTI_mrna.TRIUR3_19568-EMS58119.1	1	151	0.622516556291391	0.2416	0	others	224.37	0	0	0	12	FRAG	intergenic
pseudoGene138823.01	Chr1A	350258181	350259121	+	sp_Q9FIQ1_UBP21_ARATH	243	480	0.428571428571429	0.325136612021858	0	others	105.27	0	3	0	0	Unitary-full	intergenic
pseudoGene60888.01	Chr1A	35027940	35028059	+	Taest.TraesCS3B03G1509000.1	69	109	0.609756097560976	0.376146788990826	0	self	33.08	0	0	1	4	RET-full	intergenic
pseudoGene156462.01	Chr1A	35065684	35065821	+	Bdist.rna16114-XP_003567671.1	366	411	0.41304347826087	0.0956340956340956	0	others	35.17	0	0	1	9	RET-truncated	intergenic
pseudoGene188415.01	Chr1A	35066913	35069329	-	Bdist.rna18992-XP_024314049.1	1	703	0.433854907539118	0.832938388625592	2	others	584.95	1	1	1	3	Unitary-full	intergenic
pseudoGene158375.01	Chr1A	351734651	351734770	-	Sbico.rna35920-XP_002445522.1	86	127	0.476190476190476	0.212121212121212	0	others	27.78	0	0	0	2	FRAG	intergenic
pseudoGene182282.01	Chr1A	35197906	35200021	-	Taest.TraesCS7A03G1316300.2	1113	1624	0.749510763209393	0.314655172413793	2	self	675.64	4	2	1	22	DUP-full	intergenic
pseudoGene97510.01	Chr1A	352966330	352966659	+	Turar.rna-gnl_WGS:AOTI_mrna.TRIUR3_20021-EMS67236.1	143	250	0.712962962962963	0.432	2	others	120.34	0	0	0	4	FRAG	intergenic
pseudoGene33285.01	Chr1A	3533352	3534880	-	Tturg.TRITD7Av1G084870.2	217	420	0.627450980392157	0.485714285714286	0	others	209.93	0	2	1	8	Unitary-full	intergenic
pseudoGene155752.01	Chr1A	353403194	353406739	+	Telon.Tel1E01T273400.1	1	1183	0.368554522400676	0.973662551440329	4	others	698.59	5	0	0	2	FRAG	intergenic
pseudoGene41644.01	Chr1A	353494638	353495838	-	Osati.rna41506-XP_015611104.1	405	812	0.441176470588235	0.348122866894198	1	others	281.67	3	0	0	4	FRAG	intergenic
pseudoGene191390.01	Chr1A	353504251	353505279	-	Bdist.rna39269-XP_024310364.1	636	977	0.485380116959064	0.322033898305085	1	others	347.11	0	0	0	3	FRAG	intergenic
pseudoGene65586.01	Chr1A	353523772	353523984	+	Turar.rna-gnl_WGS:AOTI_mrna.TRIUR3_02518-EMS60194.1	58	157	0.64	0.354609929078014	0	others	103.56	0	0	0	4	FRAG	intergenic
pseudoGene18085.01	Chr1A	353653453	353654714	-	Tturg.TRITD3Bv1G076350.5	446	816	0.902964959568733	0.257997218358832	3	others	696.51	1	1	1	2	Unitary-full	intergenic
pseudoGene205481.01	Chr1A	353661408	353661623	-	Turar.rna-gnl_WGS:AOTI_mrna.TRIUR3_31569-EMS55040.1	14	85	0.888888888888889	0.36	0	others	144.48	0	0	1	3	RET-full	intergenic
pseudoGene154173.01	Chr1A	353702414	353702596	+	Telon.Tel3E01T066200.1	33	93	0.967213114754098	0.465648854961832	0	others	140.58	0	0	0	0	Unitary-full	intergenic
pseudoGene159952.01	Chr1A	35408046	35410915	-	Turar.rna-gnl_WGS:AOTI_mrna.TRIUR3_20716-EMS57860.1	1	454	0.955752212389381	0.995594713656388	0	others	940.73	1	3	1	4	Unitary-full	exon
pseudoGene33644.01	Chr1A	35413439	35413920	+	Aspel.AE.SPELTOIDES.r1.UnG0802120.1	107	259	0.437908496732026	0.392307692307692	0	others	94.36	1	0	0	0	Unitary-full	intergenic
pseudoGene145185.01	Chr1A	3543759	3544671	-	Scere.ScWN7R01G474800.3	192	325	0.723880597014925	0.412307692307692	0	others	173.55	0	1	1	7	Unitary-full	exon
pseudoGene103823.01	Chr1A	354389610	354390443	-	Turar.rna-gnl_WGS:AOTI_mrna.TRIUR3_26717-EMS62931.1	605	820	0.5	0.257756563245823	0	others	196.04	0	1	1	10	Unitary-full	intergenic
pseudoGene188202.01	Chr1A	354392242	354394683	+	Taest.TraesCS1D03G0507400.1	1	820	0.95	1	0	self	1838.61	2	0	0	0	DUP-full	exon
pseudoGene109626.01	Chr1A	35483981	35485091	-	Tturg.TRITD1Av1G014330.1	307	462	0.878205128205128	0.329809725158562	0	others	298.38	0	1	1	3	Unitary-full	intergenic
pseudoGene109634.01	Chr1A	35526018	35526420	-	Tturg.TRITD1Av1G014330.1	174	307	0.82089552238806	0.283298097251586	0	others	247.98	1	0	1	3	RET-full	intergenic
pseudoGene11035.01	Chr1A	35538035	35538429	-	Tturg.TRITD1Av1G014330.2	55	181	0.724409448818898	0.417763157894737	0	others	156.75	1	0	0	2	FRAG	intergenic
pseudoGene133715.01	Chr1A	355442015	355443499	-	Turar.rna-gnl_WGS:AOTI_mrna.TRIUR3_32551-EMS66669.1	1	396	0.641414141414141	0.28005657708628	2	others	516.58	0	1	1	13	Unitary-full	intergenic
pseudoGene59593.01	Chr1A	356348630	356349541	-	Tturg.TRITD6Av1G170830.3	1	209	0.751196172248804	0.481566820276498	0	others	312.5	0	2	1	7	Unitary-full	intergenic
pseudoGene17741.01	Chr1A	356476757	356477581	+	Turar.rna-gnl_WGS:AOTI_mrna.TRIUR3_14533-EMS45313.1	1	282	0.514184397163121	0.178481012658228	1	others	300.5	0	0	0	24	FRAG	intergenic
pseudoGene118823.01	Chr1A	357221846	357223375	-	Telon.Tel1E01T484900.1	26	536	0.919765166340509	0.953358208955224	4	others	976.02	5	0	0	0	Unitary-full	intergenic
pseudoGene163250.01	Chr1A	357241319	357242203	+	Telon.Tel2E01T679900.1	868	1162	0.383050847457627	0.242598684210526	0	others	232.08	0	0	0	2	FRAG	intergenic
pseudoGene10204.01	Chr1A	357755926	357756105	-	sp_A3CG83_GRP1_ORYSJ	107	166	0.433333333333333	0.36144578313253	0	others	31.47	0	0	0	0	Unitary-full	intergenic
pseudoGene97318.01	Chr1A	357797117	357798702	-	Osati.rna4559-XP_025876402.1	19	551	0.320825515947467	0.894295302013423	1	others	274.41	1	0	0	3	FRAG	intergenic
pseudoGene133043.01	Chr1A	357975498	357975979	-	Taest.TraesCS1D03G0511800.1	1	166	0.855421686746988	1	1	self	257.49	2	0	0	0	DUP-full	intergenic
pseudoGene188524.01	Chr1A	357978081	357978182	+	Osati.rna48125-XP_015617722.1	356	389	0.529411764705882	0.0692464358452139	0	others	30.71	0	0	1	10	RET-truncated	intergenic
pseudoGene127177.01	Chr1A	358632559	358633173	+	Turar.rna-gnl_WGS:AOTI_mrna.TRIUR3_11649-EMS54402.1	342	546	0.482926829268293	0.375457875457875	0	others	235.14	0	0	1	10	RET-full	intergenic
pseudoGene76779.01	Chr1A	359310690	359310992	-	Turar.rna-gnl_WGS:AOTI_mrna.TRIUR3_24355-EMS63105.1	427	534	0.509259259259259	0.195652173913043	0	others	97	0	0	0	6	FRAG	intergenic
pseudoGene97986.01	Chr1A	359312919	359313731	-	Turar.rna-gnl_WGS:AOTI_mrna.TRIUR3_23187-EMS45135.1	1	218	0.483870967741935	0.204139228598307	0	others	193.45	0	1	1	4	Unitary-full	intergenic
pseudoGene20135.01	Chr1A	36032846	36033290	-	Hvulg.HORVU.MOREX.r2.2HG0114200.1	639	787	0.691275167785235	0.187894073139975	0	others	200.35	2	0	0	8	FRAG	intergenic
pseudoGene50247.01	Chr1A	36068967	36069143	+	Bdist.rna2853-XP_010229563.1	150	211	0.403225806451613	0.214532871972318	0	others	25	0	0	0	2	FRAG	intergenic
pseudoGene46847.01	Chr1A	361518238	361519317	+	Turar.rna-gnl_WGS:AOTI_mrna.TRIUR3_19065-EMS67607.1	1	333	0.537537537537538	0.233520336605891	3	others	361.74	0	0	1	5	RET-full	intergenic
pseudoGene105943.01	Chr1A	361521432	361521912	+	Tturg.TRITD5Av1G165690.1	631	789	0.60377358490566	0.201520912547529	0	others	177.68	1	0	1	6	RET-full	intergenic
pseudoGene162867.01	Chr1A	362006000	362006368	-	Turar.rna-gnl_WGS:AOTI_mrna.TRIUR3_34934-EMS68439.1	1	123	0.731707317073171	0.452205882352941	0	others	216.8	0	0	0	4	FRAG	intergenic
pseudoGene179382.01	Chr1A	362666344	362666667	-	Tturg.TRITD5Av1G077950.2	1	100	0.58	0.117785630153121	0	others	104.1	0	0	0	2	FRAG	intergenic
pseudoGene3125.01	Chr1A	36321448	36321825	-	Tturg.TRITD1Bv1G208770.1	42	166	0.376	0.226449275362319	0	others	37.69	0	0	1	5	RET-full	intergenic
pseudoGene138107.01	Chr1A	363439132	363439422	+	Turar.rna-gnl_WGS:AOTI_mrna.TRIUR3_07836-EMS65418.1	1	104	0.605769230769231	0.175972927241963	1	others	86.2	0	0	0	7	FRAG	intergenic
pseudoGene37054.01	Chr1A	363863913	363865084	-	Ataus.AET4Gv20044600.1	104	508	0.646913580246914	0.698275862068966	1	others	301.38	12	0	0	0	Unitary-full	intergenic
pseudoGene153552.01	Chr1A	364316115	364316477	-	Turar.rna-gnl_WGS:AOTI_mrna.TRIUR3_10044-EMS52207.1	1	121	0.677685950413223	0.432142857142857	0	others	198.14	0	0	0	3	FRAG	intergenic
pseudoGene17406.01	Chr1A	364957477	364958682	+	Turar.rna-gnl_WGS:AOTI_mrna.TRIUR3_34839-EMS50965.1	878	1100	0.932735426008969	0.202727272727273	0	others	447.04	0	2	1	5	Unitary-full	intergenic
pseudoGene115794.01	Chr1A	365031351	365031515	+	sp_Q4VZL0_YCF1_CUCSA	614	668	0.418181818181818	0.0292708887706227	0	others	35.95	0	0	0	0	Unitary-truncated	intergenic
pseudoGene33160.01	Chr1A	365492173	365493301	+	Scere.ScWN4R01G570600.1	1	369	0.384823848238482	1	0	others	172.89	1	0	0	0	Unitary-full	intergenic
pseudoGene92181.01	Chr1A	365622098	365622358	+	Taest.TraesCS2A03G0158600.1	35	120	0.534883720930233	0.186550976138829	0	self	63.19	0	0	0	0	DUP-truncated	intergenic
pseudoGene205442.01	Chr1A	365691617	365691760	-	Tturg.TRITD1Bv1G229090.5	120	174	0.381818181818182	0.213178294573643	0	others	33.9	0	0	1	7	RET-full	intergenic
pseudoGene129961.01	Chr1A	366895647	366897047	-	Osati.rna38383-XP_015649233.1	532	916	0.390625	0.355555555555556	0	others	231.09	0	1	1	7	Unitary-full	intergenic
pseudoGene172718.01	Chr1A	366976117	366978615	+	Scere.ScWN1R01G331200.1	19	440	0.874109263657957	0.956818181818182	0	others	742.94	1	3	1	4	Unitary-full	exon
pseudoGene73249.01	Chr1A	367047964	367051007	+	Tturg.TRITD7Av1G185310.1	75	237	0.968944099378882	0.377934272300469	1	others	232.42	0	4	1	8	Unitary-full	intergenic
pseudoGene4840.01	Chr1A	36707487	36707855	-	Taest.TraesCS1A03G0130100.1	91	215	0.832	0.581395348837209	3	self	155.3	0	0	0	2	FRAG	intergenic
pseudoGene107361.01	Chr1A	367081864	367082127	-	sp_B0Z587_YCF2_OENGL	2138	2228	0.395604395604396	0.0382996632996633	0	others	69.26	0	0	0	12	FRAG	intergenic
pseudoGene84170.01	Chr1A	367081790	367082062	+	Tturg.TRITD4Av1G017640.2	1	83	0.409638554216867	0.167002012072435	0	others	30.8	0	0	0	5	FRAG	intergenic
pseudoGene6896.01	Chr1A	367515950	367516378	+	Turar.rna-gnl_WGS:AOTI_mrna.TRIUR3_24042-EMS50879.1	416	562	0.496598639455782	0.261565836298932	0	others	146.17	0	0	1	5	RET-full	intergenic
pseudoGene182732.01	Chr1A	367736471	367736677	-	Tturg.TRITD6Av1G012740.1	1	74	0.472972972972973	0.253424657534247	0	others	45.28	0	0	0	0	Unitary-full	intergenic
pseudoGene1014.01	Chr1A	367750958	367751871	-	Scere.ScWN7R01G199900.2	209	492	0.542253521126761	0.577235772357724	0	others	153.35	5	0	1	4	RET-full	intergenic
pseudoGene141931.01	Chr1A	368420060	368420374	+	Scere.ScWN4R01G083400.1	49	153	0.638095238095238	0.118243243243243	0	others	151.41	0	0	1	9	RET-truncated	intergenic
pseudoGene42080.01	Chr1A	368436942	368437487	-	Telon.Tel1E01T144200.1	20	202	0.852459016393443	0.217339667458432	0	others	352.06	0	0	0	0	Unitary-full	intergenic
pseudoGene39620.01	Chr1A	368436451	368436940	-	Tturg.TRITD1Bv1G185210.3	104	276	0.786127167630058	0.170779861796644	0	others	268.33	1	0	0	2	FRAG	intergenic
pseudoGene51471.01	Chr1A	368443609	368444786	+	Bdist.rna29997-XP_003572032.1	1	392	0.75765306122449	1	0	others	711	1	0	0	0	Unitary-full	exon
pseudoGene132000.01	Chr1A	368486417	368486966	+	Hvulg.HORVU.MOREX.r2.3HG0233280.1	140	314	0.588571428571429	0.257352941176471	0	others	154.26	2	0	0	3	FRAG	intergenic
pseudoGene161481.01	Chr1A	368730240	368730620	+	Scere.ScWNUn01G199600.1	497	613	0.427350427350427	0.183385579937304	0	others	76.59	0	0	1	2	RET-truncated	intergenic
pseudoGene196248.01	Chr1A	36881489	36881614	-	Bdist.rna5072-XP_003563300.1	35	76	0.785714285714286	0.205882352941176	0	others	67.27	0	0	0	0	Unitary-full	intergenic
pseudoGene121030.01	Chr1A	36894745	36894957	-	Tturg.TRITD1Av1G014850.1	50	120	0.929577464788732	0.330232558139535	0	others	150.34	0	0	0	2	FRAG	intergenic
pseudoGene54780.01	Chr1A	369789301	369797337	-	Turar.rna-gnl_WGS:AOTI_mrna.TRIUR3_17652-EMS45200.1	94	771	0.988112927191679	0.872892347600519	1	others	1351.77	0	10	1	16	Unitary-full	exon
pseudoGene89040.01	Chr1A	369812315	369812485	+	Taest.TraesCS1B03G0636400.1	74	130	0.982456140350877	0.438461538461538	0	self	138.08	0	0	0	3	FRAG	intergenic
pseudoGene18973.01	Chr1A	369991486	369994046	-	Aspel.AE.SPELTOIDES.r1.2BG0194000.1	103	941	0.517282479141836	0.641437308868501	4	others	509.14	13	1	0	0	Unitary-full	intergenic
pseudoGene121024.01	Chr1A	37011545	37011754	-	Tturg.TRITD1Av1G014850.1	51	120	0.9	0.325581395348837	0	others	139.02	0	0	0	2	FRAG	intergenic
pseudoGene182655.01	Chr1A	37046801	37046992	-	Taest.TraesCS1B03G0178800.1	152	215	0.875	0.297674418604651	0	self	121.76	0	0	0	2	FRAG	intergenic
pseudoGene14949.01	Chr1A	370476715	370476939	-	Turar.rna-gnl_WGS:AOTI_mrna.TRIUR3_15891-EMS57573.1	681	753	0.561643835616438	0.0824858757062147	0	others	74.37	0	0	1	13	RET-truncated	intergenic
pseudoGene51282.01	Chr1A	370803889	370804320	+	Turar.rna-gnl_WGS:AOTI_mrna.TRIUR3_34447-EMS68378.1	1396	1538	0.608391608391608	0.09044908285895	0	others	200.03	0	0	0	24	FRAG	intergenic
pseudoGene46339.01	Chr1A	371500339	371500452	+	Sbico.rna47858-XP_021304795.1	1	41	0.536585365853659	0.0620272314674735	0	others	34.7	0	0	0	16	FRAG	intergenic
pseudoGene181083.01	Chr1A	371501092	371501303	+	Scere.ScWN7R01G471800.1	134	177	0.813953488372093	0.061516452074392	0	others	42.21	0	1	1	17	Unitary-truncated	intergenic
pseudoGene71919.01	Chr1A	372229008	372229109	-	Taest.TraesCS1A03G0652000.1	1	39	0.512820512820513	0.136363636363636	0	self	38.19	0	0	0	2	FRAG	intergenic
pseudoGene141784.01	Chr1A	372251935	372252432	-	Scere.ScWN1R01G213500.1	95	264	0.511764705882353	0.643939393939394	1	others	137.4	0	0	0	2	FRAG	intergenic
pseudoGene141785.01	Chr1A	372262438	372262977	-	Scere.ScWN1R01G213500.1	81	264	0.494565217391304	0.696969696969697	1	others	140.14	0	0	0	2	FRAG	intergenic
pseudoGene195835.01	Chr1A	372628514	372630334	+	Tturg.TRITD1Av1G135190.2	1	464	0.989224137931034	0.968684759916493	0	others	1023.51	1	1	1	3	Unitary-full	exon
pseudoGene47956.01	Chr1A	37263643	37264307	-	Scere.ScWN3R01G020300.3	263	483	0.823529411764706	0.3536	0	others	390.47	2	0	0	3	FRAG	intergenic
pseudoGene46881.01	Chr1A	37268234	37268491	+	Turar.rna-gnl_WGS:AOTI_mrna.TRIUR3_26486-EMS49340.1	712	794	0.542168674698795	0.104534005037783	0	others	71.19	0	0	1	19	RET-truncated	intergenic
pseudoGene104777.01	Chr1A	373236498	373236948	+	sp_Q32RK2_NU1C_ZYGCR	211	363	0.640522875816993	0.421487603305785	0	others	185.73	2	0	0	0	Unitary-full	intergenic
pseudoGene62644.01	Chr1A	373237045	373237585	+	Hvulg.HORVU.MOREX.r2.5HG0400490.1	1	182	0.923076923076923	1	0	others	376.59	2	0	0	0	Unitary-full	intergenic
pseudoGene107254.01	Chr1A	373326372	373326899	+	Taest.TraesCS2D03G1241400.1	1	176	0.920454545454545	1	2	self	353.99	0	0	0	0	DUP-full	intergenic
pseudoGene164582.01	Chr1A	373327193	373328131	+	Tturg.TRITD3Bv1G075940.1	1	128	0.9453125	1	1	others	206.51	1	1	1	2	Unitary-full	intergenic
pseudoGene154021.01	Chr1A	373328238	373329738	+	Scere.ScWN4R01G209800.1	1	500	0.93	1	0	others	1042.49	4	0	0	0	Unitary-full	intergenic
pseudoGene111886.01	Chr1A	373335534	373336497	-	Scere.ScWN4R01G209700.1	1	322	0.922360248447205	1	2	others	622.2	3	0	0	0	Unitary-full	intergenic
pseudoGene167885.01	Chr1A	373346487	373347028	+	Telon.Tel7E01T270800.1	1	180	0.9	0.243572395128552	0	others	342.87	3	0	0	0	Unitary-full	intergenic
pseudoGene11513.01	Chr1A	373364722	373365207	-	Ataus.AET6Gv20435700.7	1	177	0.790960451977401	0.360488798370672	0	others	334.86	0	0	1	4	RET-full	intergenic
pseudoGene107764.01	Chr1A	373390325	373390456	+	Turar.rna-gnl_WGS:AOTI_mrna.TRIUR3_09797-EMS55747.1	137	180	0.568181818181818	0.0912863070539419	0	others	55.5	0	0	0	5	FRAG	intergenic
pseudoGene202106.01	Chr1A	373434659	373434919	-	Turar.rna-gnl_WGS:AOTI_mrna.TRIUR3_24734-EMS57726.1	434	523	0.588888888888889	0.17208413001912	1	others	79.68	0	0	1	16	RET-truncated	intergenic
pseudoGene158704.01	Chr1A	373715472	373715769	-	Tturg.TRITD1Av1G135450.1	1	99	0.94949494949495	1	0	others	194.62	2	0	0	0	Unitary-full	exon
pseudoGene24623.01	Chr1A	374022486	374025648	-	Hvulg.HORVU.MOREX.r2.3HG0198290.1	380	490	0.572727272727273	0.205992509363296	0	others	73.14	1	1	1	2	Unitary-full	exon
pseudoGene7923.01	Chr1A	374298768	374299076	+	Scere.ScWN7R01G070800.1	96	208	0.52212389380531	0.258581235697941	0	others	58.83	2	0	0	2	FRAG	intergenic
pseudoGene32160.01	Chr1A	374339488	374342097	-	Taest.TraesCS1D03G0535600.1	1	496	0.959514170040486	0.995967741935484	0	self	954.33	2	6	1	7	DUP-full	exon
pseudoGene188404.01	Chr1A	37438477	37439580	+	Turar.rna-gnl_WGS:AOTI_mrna.TRIUR3_03743-EMS64011.1	885	1158	0.35036496350365	0.22890559732665	0	others	93.1	0	1	1	7	Unitary-full	intergenic
pseudoGene84935.01	Chr1A	374721487	374721630	-	Aspel.AE.SPELTOIDES.r1.3BG0303520.1	58	105	0.75	0.311688311688312	0	others	74.9	0	0	1	3	RET-full	intergenic
pseudoGene80307.01	Chr1A	374776470	374780614	-	Tturg.TRITD6Av1G094630.1	1	1383	0.836587129428778	0.946611909650924	6	others	2569.85	3	0	0	0	Unitary-full	intergenic
pseudoGene114124.01	Chr1A	375162143	375164309	+	Aspel.AE.SPELTOIDES.r1.1BG0039090.1	1	596	0.991596638655462	0.998322147651007	0	others	1385.41	1	1	1	3	Unitary-full	exon
pseudoGene196771.01	Chr1A	375443473	375443883	-	Scere.ScWN1R01G179500.1	278	414	0.861313868613139	0.195435092724679	1	others	252.28	0	0	0	2	FRAG	intergenic
pseudoGene139256.01	Chr1A	376009226	376009930	-	Sbico.rna14558-XP_021310954.1	11	182	0.684210526315789	0.411057692307692	0	others	234.84	0	1	1	5	Unitary-full	intergenic
pseudoGene35352.01	Chr1A	3765284	3765496	+	Tturg.TRITD1Av1G007700.2	103	173	0.71830985915493	0.290983606557377	0	others	105.79	0	0	1	5	RET-full	intergenic
pseudoGene189857.01	Chr1A	376719332	376721406	+	Hvulg.HORVU.MOREX.r2.6HG0454400.1	10	529	0.505769230769231	0.641183723797781	2	others	556.63	0	1	1	4	Unitary-full	intergenic
pseudoGene134571.01	Chr1A	377099260	377099549	-	Turar.rna-gnl_WGS:AOTI_mrna.TRIUR3_34582-EMS54638.1	514	605	0.456521739130435	0.0723270440251572	0	others	33.13	1	0	0	18	FRAG	intergenic
pseudoGene126243.01	Chr1A	377593236	377596605	+	Sbico.rna18131-XP_002458391.2	508	875	0.505434782608696	0.420571428571429	2	others	305.53	0	1	1	13	Unitary-full	intergenic
pseudoGene38311.01	Chr1A	37772587	37772922	+	Taest.TraesCS2D03G0172300.1	799	910	0.678571428571429	0.115942028985507	0	self	169.32	0	0	0	7	FRAG	intergenic
pseudoGene204198.01	Chr1A	377874450	377875546	+	Turar.rna-gnl_WGS:AOTI_mrna.TRIUR3_20923-EMS66195.1	405	638	0.952991452991453	0.366771159874608	0	others	478.5	0	1	1	10	Unitary-full	intergenic
pseudoGene18893.01	Chr1A	377881116	377881517	-	Turar.rna-gnl_WGS:AOTI_mrna.TRIUR3_20922-EMS66194.1	1119	1252	0.977611940298508	0.10702875399361	0	others	316.74	0	0	1	5	RET-truncated	intergenic
pseudoGene143694.01	Chr1A	37789147	37802265	+	Aspel.AE.SPELTOIDES.r1.4BG0352910.1	441	1060	0.859450726978998	0.583962264150943	3	others	952.72	6	3	1	6	Unitary-full	intergenic
pseudoGene46029.01	Chr1A	378099643	378100257	+	Turar.rna-gnl_WGS:AOTI_mrna.TRIUR3_29763-EMS63401.1	497	695	0.537688442211055	0.286330935251799	0	others	165.28	0	0	1	9	RET-full	intergenic
pseudoGene92467.01	Chr1A	378138666	378139478	+	Hvulg.HORVU.MOREX.r2.1HG0044800.1	1	204	0.866336633663366	0.966507177033493	0	others	331.85	1	2	1	3	Unitary-full	intergenic
pseudoGene131294.01	Chr1A	37850471	37850779	-	Turar.rna-gnl_WGS:AOTI_mrna.TRIUR3_18997-EMS55401.1	17	119	0.378640776699029	0.0862646566164154	0	others	86.22	0	0	0	15	FRAG	intergenic
pseudoGene39803.01	Chr1A	379020646	379021511	+	Turar.rna-gnl_WGS:AOTI_mrna.TRIUR3_13055-EMS45401.1	54	344	0.718213058419244	0.631236442516269	2	others	346.91	2	0	0	2	FRAG	intergenic
pseudoGene25159.01	Chr1A	379134592	379139107	+	Telon.Tel7E01T023500.1	1	1181	0.36271186440678	0.972794723825227	5	others	640.14	2	1	0	2	Unitary-full	intergenic
pseudoGene101927.01	Chr1A	381098911	381099342	+	Osati.rna30772-XP_015642312.1	1	144	0.409722222222222	0.326530612244898	0	others	145.01	0	0	0	4	FRAG	intergenic
pseudoGene109001.01	Chr1A	381596845	381597126	-	Tturg.TRITD7Bv1G229280.2	539	629	0.428571428571429	0.144674085850556	0	others	60.88	0	0	0	7	FRAG	intergenic
pseudoGene159464.01	Chr1A	381804702	381805236	+	Sbico.rna43363-XP_021302843.1	233	398	0.349397590361446	0.15036231884058	0	others	41.3	1	0	0	8	FRAG	intergenic
pseudoGene195083.01	Chr1A	381820626	381822791	+	Tturg.TRITD2Av1G020830.1	1	727	0.537826685006878	1	3	others	842.9	0	0	0	0	Unitary-full	intergenic
pseudoGene59445.01	Chr1A	38194205	38194537	+	Telon.Tel6E01T649900.1	1	111	0.81981981981982	0.138231631382316	0	others	205.07	0	0	0	21	FRAG	intergenic
pseudoGene163620.01	Chr1A	381998393	381999193	-	Tturg.TRITD2Bv1G225610.1	63	347	0.364912280701754	0.198329853862213	0	others	176.65	0	0	0	0	Unitary-truncated	intergenic
pseudoGene148754.01	Chr1A	38215297	38215362	+	Aspel.AE.SPELTOIDES.r1.7BG0703240.1	1	23	0.608695652173913	0.0222868217054264	0	others	27.22	0	0	0	21	FRAG	exon
pseudoGene101006.01	Chr1A	382386631	382386908	-	Aspel.AE.SPELTOIDES.r1.UnG0890030.1	30	122	0.956989247311828	0.502702702702703	0	others	196.22	1	0	0	0	Unitary-full	intergenic
pseudoGene110500.01	Chr1A	382590488	382591963	+	Turar.rna-gnl_WGS:AOTI_mrna.TRIUR3_22220-EMS68865.1	914	1157	0.434426229508197	0.210890233362143	0	others	89.98	3	1	1	6	Unitary-full	intergenic
pseudoGene20112.01	Chr1A	382598427	382598828	-	Hvulg.HORVU.MOREX.r2.2HG0114200.1	650	793	0.618055555555556	0.181588902900378	1	others	138.77	2	0	1	8	RET-truncated	intergenic
pseudoGene48862.01	Chr1A	382603404	382604177	+	Turar.rna-gnl_WGS:AOTI_mrna.TRIUR3_04196-EMS45351.1	423	625	0.807881773399015	0.28	0	others	344.96	0	1	1	15	Unitary-full	intergenic
pseudoGene130765.01	Chr1A	382795444	382795782	-	Tturg.TRITD4Bv1G011090.1	88	200	0.389380530973451	0.233471074380165	0	others	82.49	0	0	0	5	FRAG	intergenic
pseudoGene62420.01	Chr1A	382795872	382796537	-	Ataus.AET3Gv20011700.1	37	251	0.4	0.313411078717201	1	others	84.6	0	0	0	8	FRAG	intergenic
pseudoGene176211.01	Chr1A	383551396	383551761	-	Turar.rna-gnl_WGS:AOTI_mrna.TRIUR3_02808-EMS53188.1	1349	1474	0.404761904761905	0.0709060213843557	2	others	55.63	0	0	1	13	RET-truncated	intergenic
pseudoGene202386.01	Chr1A	383719382	383724541	+	Tturg.TRITD1Av1G139180.2	1	506	0.992094861660079	1	0	others	1096.92	1	4	1	5	Unitary-full	intergenic
pseudoGene131350.01	Chr1A	383732799	383733016	-	Telon.Tel2E01T325400.1	1	76	0.631578947368421	0.170786516853933	1	others	48.8	1	0	0	3	FRAG	intergenic
pseudoGene56099.01	Chr1A	38452200	38456789	-	Turar.rna-gnl_WGS:AOTI_mrna.TRIUR3_20712-EMS62106.1	75	969	0.924803591470258	0.919504643962848	1	others	1794.48	0	6	1	8	Unitary-full	exon
pseudoGene100572.01	Chr1A	38458778	38463726	-	Aspel.AE.SPELTOIDES.r1.7BG0629860.1	1	179	0.685393258426966	0.994413407821229	1	others	119.03	3	1	0	0	Unitary-full	intergenic
pseudoGene136569.01	Chr1A	38541219	38543700	-	Hvulg.HORVU.MOREX.r2.1HG0008450.1	1	826	0.813559322033898	1	1	others	1554.23	1	0	0	0	Unitary-full	exon
pseudoGene131541.01	Chr1A	38547186	38547545	+	Taest.TraesCS2D03G0681200.1	167	298	0.757575757575758	0.442953020134228	0	self	194.19	0	0	0	0	DUP-full	intergenic
pseudoGene70160.01	Chr1A	388055180	388056738	+	Osati.rna16992-XP_025879530.1	1	520	0.725	1	2	others	896.02	1	0	0	0	Unitary-full	intergenic
pseudoGene137419.01	Chr1A	38827796	38829198	+	Turar.rna-gnl_WGS:AOTI_mrna.TRIUR3_33419-EMS67416.1	1105	1573	0.641791044776119	0.29815638906548	0	others	615.78	6	0	1	24	RET-full	intergenic
pseudoGene72527.01	Chr1A	38832910	38834850	+	Turar.rna-gnl_WGS:AOTI_mrna.TRIUR3_03930-EMS61574.1	500	903	0.898514851485149	0.447397563676633	0	others	796.83	1	2	1	17	Unitary-full	intergenic
pseudoGene67462.01	Chr1A	388390803	388392024	-	Turar.rna-gnl_WGS:AOTI_mrna.TRIUR3_11871-EMS68524.1	694	1103	0.35609756097561	0.311313591495824	3	others	188.49	2	0	0	23	FRAG	intergenic
pseudoGene98018.01	Chr1A	388407127	388407677	+	Turar.rna-gnl_WGS:AOTI_mrna.TRIUR3_17029-EMS56796.1	607	789	0.595628415300546	0.231939163498099	0	others	176.11	2	0	1	6	RET-full	intergenic
pseudoGene136816.01	Chr1A	38893632	38895724	+	Tturg.TRITD1Av1G016670.8	1	698	0.97134670487106	1	0	others	1630.42	1	0	1	2	RET-full	exon
pseudoGene172965.01	Chr1A	38885759	38887379	+	Tturg.TRITD1Av1G016670.2	1	541	0.977818853974122	1	1	others	1236.29	1	0	1	2	RET-full	exon
pseudoGene194792.01	Chr1A	38878439	38879037	+	Scere.ScWN3R01G049000.1	232	394	0.613496932515337	0.370454545454545	0	others	133.4	1	1	0	2	Unitary-full	intergenic
pseudoGene163928.01	Chr1A	38895974	38896093	+	Turar.rna-gnl_WGS:AOTI_mrna.TRIUR3_08580-EMS61584.1	562	601	0.75	0.0273972602739726	0	others	66.2	0	0	0	4	FRAG	intergenic
pseudoGene217.01	Chr1A	38900245	38901441	-	Ataus.AET1Gv20136500.5	1	402	0.945273631840796	1	0	others	850.79	2	0	0	0	Unitary-full	exon
pseudoGene13845.01	Chr1A	38915447	38917878	+	Ataus.AET1Gv20138100.3	1	813	0.856088560885609	1	0	others	1661.04	1	0	0	0	Unitary-full	exon
pseudoGene35573.01	Chr1A	389609790	389610377	+	Tturg.TRITD4Av1G086860.1	1136	1286	0.801324503311258	0.117418351477449	0	others	239.75	0	1	1	24	Unitary-truncated	intergenic
pseudoGene133763.01	Chr1A	389619166	389620832	+	Turar.rna-gnl_WGS:AOTI_mrna.TRIUR3_32551-EMS66669.1	1	394	0.56234096692112	0.277934936350778	0	others	441.97	1	2	1	13	Unitary-full	intergenic
pseudoGene733.01	Chr1A	39035689	39037460	+	Tturg.TRITD1Av1G016850.1	1	593	0.976391231028668	1	0	others	1361.33	1	0	0	0	Unitary-full	exon
pseudoGene53261.01	Chr1A	39064525	39070423	+	Taest.TraesCS6B03G0230900.1	1	398	0.69949494949495	0.994974874371859	1	self	418.87	3	3	1	2	DUP-full	intergenic
pseudoGene52230.01	Chr1A	392297890	392298195	+	Turar.rna-gnl_WGS:AOTI_mrna.TRIUR3_16600-EMS59143.1	1	101	0.732673267326733	0.107905982905983	0	others	162.76	0	0	0	2	FRAG	intergenic
pseudoGene138831.01	Chr1A	392298280	392298441	-	Turar.rna-gnl_WGS:AOTI_mrna.TRIUR3_22499-EMS65787.1	29	79	0.568627450980392	0.0548387096774194	0	others	51	0	0	1	13	RET-truncated	intergenic
pseudoGene64304.01	Chr1A	392499692	392501304	-	Ataus.AET6Gv20387500.1	251	792	0.455719557195572	0.684343434343434	1	others	537.42	1	0	0	0	Unitary-full	intergenic
pseudoGene47616.01	Chr1A	3927688	3931511	+	Taest.TraesCSU03G0265800.1	1	748	0.993297587131367	0.997326203208556	0	self	1780.38	1	2	1	3	DUP-full	exon
pseudoGene192109.01	Chr1A	392785573	392785977	-	Telon.Tel2E01T723400.1	1	135	0.874074074074074	0.126760563380282	1	others	260.27	0	0	0	17	FRAG	intergenic
pseudoGene188008.01	Chr1A	392841380	392841550	+	Scere.ScWN5R01G139200.1	26	82	0.684210526315789	0.360759493670886	0	others	88.68	0	0	0	3	FRAG	intergenic
pseudoGene94557.01	Chr1A	392842857	392843257	-	Tturg.TRITD2Av1G169520.1	1	141	0.602836879432624	0.121656600517688	1	others	105.76	1	0	1	12	RET-truncated	intergenic
pseudoGene176842.01	Chr1A	392933823	392934824	-	Turar.rna-gnl_WGS:AOTI_mrna.TRIUR3_31413-EMS47832.1	547	880	0.868263473053892	0.379545454545455	0	others	719.99	0	0	1	14	RET-full	intergenic
pseudoGene121621.01	Chr1A	392932343	392933098	-	Turar.rna-gnl_WGS:AOTI_mrna.TRIUR3_04236-EMS50262.1	1	124	0.766129032258065	0.307692307692308	0	others	175.97	0	1	1	9	Unitary-full	intergenic
pseudoGene153551.01	Chr1A	392937742	392938107	-	Turar.rna-gnl_WGS:AOTI_mrna.TRIUR3_10044-EMS52207.1	1	122	0.60655737704918	0.435714285714286	0	others	172.93	0	0	0	3	FRAG	intergenic
pseudoGene173569.01	Chr1A	3933608	3938036	+	Turar.rna-gnl_WGS:AOTI_mrna.TRIUR3_14840-EMS65246.1	1	539	0.942379182156134	0.998144712430427	1	others	1138.66	1	2	1	4	Unitary-full	exon
pseudoGene51796.01	Chr1A	393373504	393373626	+	Taest.TraesCS7D03G1236500.1	123	163	0.707317073170732	0.119883040935673	0	self	66.05	0	0	0	2	FRAG	intergenic
pseudoGene123464.01	Chr1A	393380788	393383049	+	Tturg.TRITD4Av1G012090.2	1	689	0.908430232558139	0.998548621190131	0	others	1454	2	1	1	9	Unitary-full	intergenic
pseudoGene141930.01	Chr1A	393386078	393386380	-	Scere.ScWN4R01G083400.1	53	153	0.633663366336634	0.113738738738739	1	others	118.53	0	0	1	9	RET-truncated	intergenic
pseudoGene158597.01	Chr1A	393428295	393430800	+	Telon.Tel1E01T375600.1	31	855	0.952727272727273	0.964912280701754	0	others	1861.33	1	0	1	3	RET-full	intergenic
pseudoGene6754.01	Chr1A	393536306	393538704	+	Taest.TraesCS1A03G0581400.1	1	800	0.985	1	0	self	1856.62	3	0	1	2	RET-full	exon
pseudoGene59434.01	Chr1A	394027162	394027494	+	Telon.Tel6E01T649900.1	1	111	0.792792792792793	0.138231631382316	0	others	191.6	0	0	0	21	FRAG	intergenic
pseudoGene154098.01	Chr1A	394039121	394039309	+	sp_Q3E958_SHN3_ARATH	1	63	0.365079365079365	0.333333333333333	0	others	48.22	0	0	0	0	Unitary-full	intergenic
pseudoGene124317.01	Chr1A	394147974	394148219	+	Turar.rna-gnl_WGS:AOTI_mrna.TRIUR3_16797-EMS65257.1	1	82	0.573170731707317	0.168377823408624	0	others	67.46	2	0	1	8	RET-truncated	intergenic
pseudoGene181736.01	Chr1A	394172862	394173035	+	Turar.rna-gnl_WGS:AOTI_mrna.TRIUR3_12719-EMS54701.1	389	446	0.706896551724138	0.124463519313305	0	others	89.07	0	0	0	11	FRAG	intergenic
pseudoGene110260.01	Chr1A	394471221	394475258	-	Turar.rna-gnl_WGS:AOTI_mrna.TRIUR3_17246-EMS59897.1	1	645	0.995327102803738	0.995348837209302	1	others	1404.92	1	5	1	6	Unitary-full	exon
pseudoGene165543.01	Chr1A	395709817	395710035	+	Tturg.TRITD5Av1G165440.1	1	72	0.513888888888889	0.346153846153846	0	others	70.9	0	0	1	4	RET-full	intergenic
pseudoGene50691.01	Chr1A	395799901	395802534	+	Telon.Tel1E01T377400.1	1	309	0.824104234527687	0.993527508090615	2	others	474.67	2	2	1	2	Unitary-full	intergenic
pseudoGene3434.01	Chr1A	395918989	395920365	+	Telon.Tel5E01T339600.1	169	438	0.82962962962963	0.283613445378151	0	others	465.55	0	2	1	10	Unitary-full	intergenic
pseudoGene50273.01	Chr1A	396242923	396243291	+	Tturg.TRITD1Av1G143760.4	1	134	0.67910447761194	1	1	others	152.56	0	0	1	3	RET-full	exon
pseudoGene124290.01	Chr1A	396245634	396246327	-	Sbico.rna4615-XP_021307570.1	571	803	0.489270386266094	0.282766990291262	0	others	211.34	2	0	1	5	RET-full	intergenic
pseudoGene19893.01	Chr1A	39746015	39746272	-	Scere.ScWN4R01G190100.1	51	137	0.471264367816092	0.153982300884956	0	others	74.16	0	0	1	11	RET-truncated	intergenic
pseudoGene17327.01	Chr1A	3976127	3976501	+	Bdist.rna30696-XP_003574499.1	72	199	0.359375	0.190193164933135	0	others	70.71	0	0	0	2	FRAG	exon
pseudoGene151443.01	Chr1A	39779866	39782447	-	Scere.ScWN1R01G060000.3	1	863	0.72305909617613	1	0	others	1421.48	1	0	0	0	Unitary-full	exon
pseudoGene179325.01	Chr1A	3978077	3978972	+	Osati.rna23699-XP_015635045.1	522	793	0.361623616236162	0.324940047961631	0	others	119.47	0	1	1	7	Unitary-full	exon
pseudoGene113257.01	Chr1A	397962291	397962656	+	Hvulg.HORVU.MOREX.r2.1HG0048920.1	1	92	0.879120879120879	0.989130434782609	1	others	159.78	0	1	1	2	Unitary-full	exon
pseudoGene182771.01	Chr1A	397969404	397970244	-	Tturg.TRITD3Av1G286130.1	78	368	0.680412371134021	0.638157894736842	0	others	347.52	3	0	0	3	FRAG	intergenic
pseudoGene120681.01	Chr1A	397978468	397978674	+	Tturg.TRITD7Av1G099740.1	279	347	0.739130434782609	0.174242424242424	0	others	111.46	0	0	1	9	RET-truncated	intergenic
pseudoGene101697.01	Chr1A	398956102	398956389	+	Taest.TraesCS2B03G0192900.1	1042	1135	0.670212765957447	0.0828193832599119	0	self	125.23	0	0	1	8	RET-truncated	intergenic
pseudoGene36113.01	Chr1A	399355684	399355893	-	Bdist.rna11355-XP_024314743.1	1	74	0.567567567567568	0.243421052631579	0	others	87.91	0	0	0	4	FRAG	intergenic
pseudoGene91463.01	Chr1A	399423220	399423531	-	Scere.ScWN3R01G405400.1	275	386	0.464285714285714	0.253968253968254	1	others	52.11	0	0	0	0	Unitary-full	intron
pseudoGene4511.01	Chr1A	399732150	399733025	+	Taest.TraesCS3B03G0829500.2	401	694	0.384353741496599	0.362515413070284	0	self	206.43	0	0	1	8	RET-full	exon
pseudoGene46925.01	Chr1A	399807565	399810628	-	Turar.rna-gnl_WGS:AOTI_mrna.TRIUR3_19065-EMS67607.1	1	367	0.737704918032787	0.256661991584853	0	others	603.35	0	2	1	5	Unitary-full	intergenic
pseudoGene51885.01	Chr1A	401093549	401093905	-	Taest.TraesCS1D03G0564700.2	255	367	0.778761061946903	0.307901907356948	1	self	153.62	0	0	0	3	FRAG	intergenic
pseudoGene176854.01	Chr1A	401996043	401997044	+	Turar.rna-gnl_WGS:AOTI_mrna.TRIUR3_31413-EMS47832.1	547	880	0.580838323353293	0.379545454545455	2	others	388.05	0	0	1	14	RET-full	intergenic
pseudoGene46319.01	Chr1A	40241438	40241615	+	Sbico.rna47858-XP_021304795.1	60	94	0.828571428571429	0.0529500756429652	0	others	30.9	0	1	1	16	Unitary-truncated	intergenic
pseudoGene181071.01	Chr1A	40241936	40242147	+	Scere.ScWN7R01G471800.1	134	177	0.813953488372093	0.061516452074392	0	others	41.71	0	1	1	17	Unitary-truncated	intergenic
pseudoGene35253.01	Chr1A	402623233	402623385	+	Telon.Tel2E01T137500.1	65	115	0.764705882352941	0.0978886756238004	0	others	88.15	0	0	0	2	FRAG	intron
pseudoGene172444.01	Chr1A	402636326	402636872	-	Taest.TraesCS3A03G0675000.1	1	186	0.71505376344086	1	0	self	266.7	1	0	0	0	DUP-full	exon
pseudoGene46846.01	Chr1A	402876521	402877602	-	Turar.rna-gnl_WGS:AOTI_mrna.TRIUR3_19065-EMS67607.1	1	333	0.510510510510511	0.233520336605891	3	others	298.55	1	0	1	5	RET-full	intergenic
pseudoGene158584.01	Chr1A	402882884	402885398	+	Telon.Tel1E01T375600.1	24	855	0.911057692307692	0.973099415204678	0	others	1774.34	1	0	1	3	RET-full	intergenic
pseudoGene168507.01	Chr1A	403862078	403870304	+	Turar.rna-gnl_WGS:AOTI_mrna.TRIUR3_22952-EMS68409.1	1	654	0.972477064220184	0.631884057971015	1	others	1416.78	1	2	0	2	Unitary-full	intergenic
pseudoGene120245.01	Chr1A	403912203	403912427	+	Sbico.rna24915-XP_002454505.1	84	156	0.671232876712329	0.467948717948718	0	others	101.06	0	0	0	0	Unitary-full	intergenic
pseudoGene167227.01	Chr1A	404571536	404574370	+	Turar.rna-gnl_WGS:AOTI_mrna.TRIUR3_27131-EMS48857.1	1	262	0.555555555555556	0.260479041916168	0	others	223.71	0	3	1	24	Unitary-full	intron
pseudoGene131574.01	Chr1A	404790913	404791242	+	Turar.rna-gnl_WGS:AOTI_mrna.TRIUR3_33747-EMS53935.1	634	743	0.645454545454546	0.148048452220727	0	others	172.7	0	0	0	10	FRAG	intergenic
pseudoGene126322.01	Chr1A	404934921	404935097	+	Bdist.rna10864-XP_003557882.1	1	61	0.311475409836066	0.297560975609756	0	others	31.29	0	0	1	4	RET-full	intergenic
pseudoGene138050.01	Chr1A	405037382	405037748	+	Bdist.rna17760-XP_003568273.1	634	730	0.762886597938144	0.116167664670659	1	others	81.03	2	1	1	15	Unitary-truncated	intergenic
pseudoGene84749.01	Chr1A	406148581	406149039	+	Scere.ScWN1R01G305400.1	1	153	0.888888888888889	0.427374301675978	0	others	317.65	0	0	1	3	RET-full	intergenic
pseudoGene20867.01	Chr1A	406294933	406295873	+	Osati.rna18085-XP_015632990.1	325	587	0.33206106870229	0.333757961783439	0	others	110.37	1	1	0	0	Unitary-full	intergenic
pseudoGene62901.01	Chr1A	40630919	40631056	+	Telon.Tel3E01T283900.1	1	49	0.693877551020408	0.0501535312180143	1	others	54.7	0	0	1	12	RET-truncated	intergenic
pseudoGene181587.01	Chr1A	40632911	40634041	+	Tturg.TRITD1Bv1G020340.2	1	387	0.914728682170543	1	0	others	855.74	2	0	0	0	Unitary-full	exon
pseudoGene12898.01	Chr1A	4066554	4067079	+	Taest.TraesCS2D03G1223700.1	122	295	0.545977011494253	0.233870967741935	1	self	158.54	2	0	0	3	FRAG	intergenic
pseudoGene46981.01	Chr1A	407459044	407459337	-	Ataus.AET5Gv20470600.16	391	493	0.349514563106796	0.108879492600423	0	others	34.53	0	0	1	18	RET-truncated	intergenic
pseudoGene46910.01	Chr1A	407830127	407831176	+	Tturg.TRITD3Av1G281920.7	1	273	0.827205882352941	0.996336996336996	1	others	400.77	1	2	1	4	Unitary-full	exon
pseudoGene63492.01	Chr1A	407989363	407989485	+	Tturg.TRITD6Av1G006280.1	1	40	0.625	0.256410256410256	0	others	48.17	0	0	0	2	FRAG	intergenic
pseudoGene4076.01	Chr1A	408220656	408223212	+	Taest.TraesCS1B03G0535800.1	1	850	0.837647058823529	1	2	self	1605.92	2	0	0	0	DUP-full	exon
pseudoGene51910.01	Chr1A	408243329	408243776	-	Scere.ScWN1R01G324400.1	217	368	0.631578947368421	0.258503401360544	0	others	112.8	4	0	0	0	Unitary-full	intergenic
pseudoGene191603.01	Chr1A	408265920	408266356	+	Hvulg.HORVU.MOREX.r2.7HG0569910.1	122	267	0.89041095890411	0.26497277676951	0	others	278.9	1	0	1	3	RET-full	intergenic
pseudoGene65857.01	Chr1A	408285662	408285841	-	Tturg.TRITD6Av1G014490.2	478	538	0.426229508196721	0.113382899628253	1	others	32.19	0	0	1	9	RET-truncated	intergenic
pseudoGene146216.01	Chr1A	408291561	408292104	+	Turar.rna-gnl_WGS:AOTI_mrna.TRIUR3_10345-EMS49242.1	88	218	0.868217054263566	0.149305555555556	0	others	176.44	1	2	1	19	Unitary-truncated	intergenic
pseudoGene126077.01	Chr1A	4086128	4086653	+	Tturg.TRITD5Bv1G185880.2	21	194	0.53448275862069	0.292929292929293	1	others	151.68	2	0	0	2	FRAG	intergenic
pseudoGene14912.01	Chr1A	408771253	408771780	-	Turar.rna-gnl_WGS:AOTI_mrna.TRIUR3_34889-EMS66577.1	775	950	0.363636363636364	0.128654970760234	0	others	120.93	0	0	1	13	RET-truncated	intergenic
pseudoGene44870.01	Chr1A	40970669	40974864	+	Taest.TraesCS1D03G0127800.1	1	683	0.941348973607038	0.998535871156662	0	self	1485.32	1	2	1	3	DUP-full	exon
pseudoGene8273.01	Chr1A	41135372	41136293	-	Osati.rna17514-XP_015631378.1	748	1011	0.517110266159696	0.255587949465501	0	others	150.18	3	1	0	0	Unitary-full	intergenic
pseudoGene174097.01	Chr1A	41143697	41144079	-	Taest.TraesCS1D03G0104600.1	424	553	0.546153846153846	0.135699373695198	1	self	83.41	2	0	0	0	DUP-truncated	intergenic
pseudoGene52338.01	Chr1A	411481480	411481821	-	Sbico.rna15474-XP_002455326.2	42	153	0.446428571428571	0.160228898426323	0	others	52.49	0	0	0	8	FRAG	intergenic
pseudoGene19311.01	Chr1A	411553539	411553754	-	Turar.rna-gnl_WGS:AOTI_mrna.TRIUR3_25480-EMS66620.1	465	536	0.611111111111111	0.116883116883117	0	others	109.61	0	0	1	10	RET-truncated	intergenic
pseudoGene178817.01	Chr1A	413554538	413554747	+	Turar.rna-gnl_WGS:AOTI_mrna.TRIUR3_05224-EMS50245.1	553	622	0.471428571428571	0.112540192926045	0	others	58.83	0	0	0	6	FRAG	intergenic
pseudoGene111517.01	Chr1A	414067664	414067954	-	Telon.Tel2E01T093200.1	289	390	0.411764705882353	0.261538461538462	0	others	38.49	0	0	0	2	FRAG	intergenic
pseudoGene59451.01	Chr1A	417816010	417816342	-	Telon.Tel6E01T649900.1	1	111	0.783783783783784	0.138231631382316	1	others	172.38	0	0	0	21	FRAG	intergenic
pseudoGene114327.01	Chr1A	418141786	418143045	-	Osati.rna4316-XP_015642968.2	154	318	0.640243902439024	0.429319371727749	0	others	168.6	0	2	1	3	Unitary-full	intergenic
pseudoGene67541.01	Chr1A	41870958	41872650	-	Turar.rna-gnl_WGS:AOTI_mrna.TRIUR3_11871-EMS68524.1	768	1304	0.366852886405959	0.407744874715262	0	others	322.44	1	0	1	23	RET-full	intergenic
pseudoGene160231.01	Chr1A	41897734	41899827	+	Aspel.AE.SPELTOIDES.r1.3BG0309470.1	55	351	0.730639730639731	0.602434077079107	0	others	336.35	3	2	1	2	Unitary-full	intergenic
pseudoGene77427.01	Chr1A	41910243	41910446	+	Scere.ScWN7R01G062500.1	107	174	0.588235294117647	0.286919831223629	1	others	53.15	0	0	0	3	FRAG	intergenic
pseudoGene90507.01	Chr1A	419928352	419933864	+	Tturg.TRITD3Bv1G253140.1	1	203	0.579207920792079	0.613981762917933	0	others	89.03	2	4	1	7	Unitary-full	intergenic
pseudoGene90505.01	Chr1A	419980343	419982091	+	Tturg.TRITD3Bv1G253140.1	20	203	0.573770491803279	0.556231003039514	0	others	93.87	1	3	1	7	Unitary-full	intergenic
pseudoGene7248.01	Chr1A	420401046	420401327	+	Taest.TraesCS1A03G0445900.1	39	125	0.505747126436782	0.126822157434402	1	self	40.98	0	0	1	10	RET-truncated	intergenic
pseudoGene122770.01	Chr1A	420408383	420408667	-	Turar.rna-gnl_WGS:AOTI_mrna.TRIUR3_06631-EMS67317.1	545	639	0.389473684210526	0.148669796557121	0	others	86.24	0	0	1	11	RET-truncated	intergenic
pseudoGene65871.01	Chr1A	42068355	42070594	+	Tturg.TRITD6Av1G014490.2	1	538	0.94589552238806	0.996282527881041	2	others	946.28	0	8	1	9	Unitary-full	intergenic
pseudoGene168350.01	Chr1A	42081371	42081742	-	Tturg.TRITD3Av1G165800.1	216	338	0.577235772357724	0.363905325443787	0	others	161.15	0	0	1	4	RET-full	intergenic
pseudoGene13395.01	Chr1A	420836524	420841915	-	sp_P10978_POLX_TOBAC	1	1328	0.456325301204819	1	1	others	1094.46	0	2	0	18	Unitary-full	intergenic
pseudoGene176838.01	Chr1A	420995522	420996484	+	Turar.rna-gnl_WGS:AOTI_mrna.TRIUR3_31413-EMS47832.1	559	880	0.618012422360248	0.365909090909091	2	others	408.47	0	0	1	14	RET-full	intergenic
pseudoGene133724.01	Chr1A	421362235	421363725	-	Turar.rna-gnl_WGS:AOTI_mrna.TRIUR3_32551-EMS66669.1	1	396	0.512626262626263	0.28005657708628	1	others	387.39	0	1	1	13	Unitary-full	intergenic
pseudoGene186472.01	Chr1A	421541871	421542657	+	Telon.Tel4E01T451400.1	54	149	0.833333333333333	0.507936507936508	0	others	126.11	1	1	1	5	Unitary-full	intergenic
pseudoGene41276.01	Chr1A	421545219	421545296	+	Turar.rna-gnl_WGS:AOTI_mrna.TRIUR3_25159-EMS62343.1	170	195	0.615384615384615	0.133333333333333	0	others	20.94	0	0	0	4	FRAG	intergenic
pseudoGene80756.01	Chr1A	421802327	421804350	+	Osati.rna44994-XP_015612934.1	91	620	0.380681818181818	0.823712948517941	1	others	260.16	0	3	1	6	Unitary-full	intergenic
pseudoGene146254.01	Chr1A	421848443	421849231	-	Turar.rna-gnl_WGS:AOTI_mrna.TRIUR3_29082-EMS47322.1	1304	1565	0.561068702290076	0.118713185319438	0	others	284.52	2	0	1	24	RET-truncated	intergenic
pseudoGene68117.01	Chr1A	422254256	422254333	+	Sbico.rna6402-XP_002465580.2	140	165	0.692307692307692	0.0651629072681704	0	others	35.38	0	0	1	4	RET-truncated	intergenic
pseudoGene43747.01	Chr1A	422259228	422259356	+	Turar.rna-gnl_WGS:AOTI_mrna.TRIUR3_22748-EMS50933.1	728	770	0.697674418604651	0.050767414403778	0	others	67.11	0	0	0	16	FRAG	intergenic
pseudoGene34001.01	Chr1A	422320032	422320774	+	Scere.ScWN2R01G353200.2	1	163	0.561728395061728	0.237885462555066	0	others	99.4	2	1	0	3	Unitary-full	intergenic
pseudoGene14269.01	Chr1A	42325812	42325961	+	Turar.rna-gnl_WGS:AOTI_mrna.TRIUR3_19945-EMS55486.1	458	507	0.8	0.0848896434634974	0	others	91.13	0	0	0	10	FRAG	intergenic
pseudoGene136622.01	Chr1A	423989246	423989737	+	Turar.rna-gnl_WGS:AOTI_mrna.TRIUR3_31519-EMS45086.1	376	510	0.466666666666667	0.264705882352941	0	others	94.71	0	0	1	10	RET-full	intergenic
pseudoGene195712.01	Chr1A	425474497	425474664	+	Taest.TraesCS1D03G0945700.1	1	63	0.698412698412698	0.324742268041237	0	self	96.43	0	0	0	4	FRAG	intergenic
pseudoGene38979.01	Chr1A	425750445	425751385	+	sp_Q38997_KIN10_ARATH	46	306	0.501915708812261	0.48785046728972	0	others	217.05	0	1	0	12	Unitary-full	intergenic
pseudoGene131498.01	Chr1A	425758672	425761143	-	Telon.Tel7E01T769800.1	354	1174	0.367844092570037	0.68019884009942	1	others	543.19	0	0	1	3	RET-full	intergenic
pseudoGene26387.01	Chr1A	426018914	426020131	+	Turar.rna-gnl_WGS:AOTI_mrna.TRIUR3_30273-EMS58351.1	551	773	0.441441441441441	0.28719275549806	0	others	143.38	0	2	1	16	Unitary-full	intergenic
pseudoGene33133.01	Chr1A	426924352	426924662	-	Ataus.AET6Gv20554000.16	599	712	0.719298245614035	0.141439205955335	1	others	135.77	1	0	0	12	FRAG	intergenic
pseudoGene191592.01	Chr1A	426925959	426926390	-	Hvulg.HORVU.MOREX.r2.7HG0569910.1	122	265	0.875	0.261343012704174	0	others	287.6	0	0	1	3	RET-full	intergenic
pseudoGene61235.01	Chr1A	427081441	427081939	+	Scere.ScWN1R01G358000.1	218	401	0.614130434782609	0.258790436005626	0	others	127.3	4	0	1	3	RET-full	intergenic
pseudoGene44512.01	Chr1A	427091004	427091564	+	Taest.TraesCS1B03G0281900.1	260	361	0.647058823529412	0.169154228855721	0	self	88.7	0	1	1	15	DUP-truncated	intergenic
pseudoGene105821.01	Chr1A	427095143	427095310	+	Sbico.rna1875-XP_021319394.1	1	55	0.454545454545455	0.0501367365542388	0	others	32.21	0	0	0	21	FRAG	intergenic
pseudoGene131563.01	Chr1A	427102233	427107419	-	Turar.rna-gnl_WGS:AOTI_mrna.TRIUR3_13236-EMS49723.1	1	953	0.976866456361725	0.997901364113326	0	others	2088.56	1	5	1	6	Unitary-full	exon
pseudoGene85497.01	Chr1A	427118274	427119239	-	Turar.rna-gnl_WGS:AOTI_mrna.TRIUR3_32717-EMS49934.1	581	901	0.345794392523364	0.356270810210877	0	others	227.89	0	0	1	14	RET-full	intergenic
pseudoGene26104.01	Chr1A	427280306	427280824	+	Telon.Tel6E01T350600.1	451	611	0.664596273291925	0.164621676891616	0	others	167.1	0	1	1	14	Unitary-truncated	intergenic
pseudoGene82871.01	Chr1A	427289139	427289420	+	Sbico.rna25920-XP_021315308.1	206	299	0.457446808510638	0.1175	0	others	91.2	0	0	0	0	Unitary-truncated	intergenic
pseudoGene198218.01	Chr1A	427370945	427371157	+	Bdist.rna22615-XP_010233530.1	438	508	0.366197183098592	0.116393442622951	0	others	55.15	0	0	0	2	FRAG	intergenic
pseudoGene72480.01	Chr1A	427596942	427597412	-	Turar.rna-gnl_WGS:AOTI_mrna.TRIUR3_11388-EMS46365.1	24	177	0.467532467532468	0.104124408384043	1	others	104.81	0	0	0	6	FRAG	intergenic
pseudoGene105760.01	Chr1A	428083930	428084186	+	Scere.ScWN6R01G019600.1	32	117	0.546511627906977	0.735042735042735	0	others	72.79	1	0	0	2	FRAG	intergenic
pseudoGene90289.01	Chr1A	428148094	428148434	+	Aspel.AE.SPELTOIDES.r1.2BG0191440.1	74	195	0.672131147540984	0.36969696969697	1	others	103.26	1	0	0	0	Unitary-full	intergenic
pseudoGene181730.01	Chr1A	428721913	428725666	-	Tturg.TRITD1Bv1G142010.2	1	848	0.906398104265403	0.995283018867924	0	others	1623.46	3	6	1	7	Unitary-full	exon
pseudoGene63549.01	Chr1A	428772444	428773227	+	Tturg.TRITD5Av1G162090.2	430	564	0.851851851851852	0.23936170212766	0	others	210.58	0	1	1	8	Unitary-full	intergenic
pseudoGene136393.01	Chr1A	428888103	428888306	-	sp_Q9LK03_PERK2_ARATH	98	168	0.47887323943662	0.099023709902371	0	others	57.36	0	0	0	0	Unitary-truncated	intergenic
pseudoGene97513.01	Chr1A	428902311	428902649	+	Turar.rna-gnl_WGS:AOTI_mrna.TRIUR3_20021-EMS67236.1	138	250	0.761061946902655	0.452	1	others	134.04	2	0	0	4	FRAG	intergenic
pseudoGene163228.01	Chr1A	428905746	428907289	-	Telon.Tel2E01T679900.1	433	949	0.355899419729207	0.425164473684211	2	others	239.29	4	0	0	2	FRAG	intergenic
pseudoGene62310.01	Chr1A	429239430	429239822	+	Taest.TraesCS3A03G0008500.1	94	225	0.340909090909091	0.192139737991266	0	self	47.58	0	0	0	8	FRAG	intergenic
pseudoGene14035.01	Chr1A	429240145	429240327	+	Tturg.TRITD6Bv1G220680.5	156	222	0.656716417910448	0.301801801801802	0	others	77.03	0	0	0	0	Unitary-full	intergenic
pseudoGene49861.01	Chr1A	429356661	429357044	-	Scere.ScWN2R01G601800.1	1	138	0.36231884057971	0.225122349102773	0	others	41.01	0	0	0	4	FRAG	intergenic
pseudoGene108255.01	Chr1A	429359886	429361184	-	Osati.rna42550-XP_015611213.1	774	1211	0.504566210045662	0.36168455821635	0	others	362.12	0	0	0	5	FRAG	intergenic
pseudoGene25536.01	Chr1A	429807434	429807718	-	Bdist.rna2327-XP_024312585.1	407	501	0.421052631578947	0.15224358974359	0	others	66.1	0	0	0	8	FRAG	intergenic
pseudoGene164403.01	Chr1A	429818156	429818380	+	Turar.rna-gnl_WGS:AOTI_mrna.TRIUR3_11156-EMS67816.1	33	107	0.693333333333333	0.0864055299539171	1	others	80.72	0	0	0	14	FRAG	intergenic
pseudoGene170955.01	Chr1A	430043607	430043870	-	Tturg.TRITD5Av1G250230.4	184	271	0.636363636363636	0.324723247232472	0	others	136.21	0	0	1	5	RET-full	intergenic
pseudoGene216.01	Chr1A	430429628	430429760	+	Taest.TraesCSU03G0276400.1	1	54	0.666666666666667	0.346153846153846	0	self	41.14	1	0	0	0	DUP-full	intergenic
pseudoGene167450.01	Chr1A	431438844	431438957	+	Tturg.TRITD5Bv1G185190.3	149	186	0.631578947368421	0.077079107505071	0	others	46.05	0	0	0	2	FRAG	intergenic
pseudoGene97213.01	Chr1A	431830776	431832314	-	Taest.TraesCS7D03G0296200.1	564	989	0.887323943661972	0.430738119312437	0	self	795.27	3	2	1	7	DUP-full	intergenic
pseudoGene158303.01	Chr1A	432026741	432030116	+	Turar.rna-gnl_WGS:AOTI_mrna.TRIUR3_32325-EMS68856.1	1	572	0.987740805604203	0.998251748251748	1	others	1265.66	0	3	1	4	Unitary-full	exon
pseudoGene16672.01	Chr1A	432035752	432037753	-	Scere.ScWN1R01G336100.1	25	625	0.911813643926789	0.9616	0	others	1228.41	2	1	1	2	Unitary-full	exon
pseudoGene60534.01	Chr1A	432215374	432215574	+	Tturg.TRITD3Av1G140760.2	1	67	0.641791044776119	0.30316742081448	0	others	107.59	0	0	1	3	RET-full	intergenic
pseudoGene186.01	Chr1A	432416144	432419856	+	Telon.Tel5E01T234700.1	443	1103	0.364599092284418	0.544929925803792	2	others	364.91	1	1	0	3	Unitary-full	intergenic
pseudoGene46533.01	Chr1A	432419653	432419913	-	Turar.rna-gnl_WGS:AOTI_mrna.TRIUR3_29448-EMS64889.1	369	455	0.517241379310345	0.168604651162791	0	others	99.53	0	0	0	4	FRAG	intergenic
pseudoGene13248.01	Chr1A	432437327	432440406	-	sp_P10978_POLX_TOBAC	1	1328	0.368222891566265	1	2	others	608.45	1	0	0	0	Unitary-full	intergenic
pseudoGene171596.01	Chr1A	432853037	432855891	+	Hvulg.HORVU.MOREX.r2.1HG0046360.1	39	568	0.896030245746692	0.931338028169014	0	others	1020.27	2	1	1	2	Unitary-full	exon
pseudoGene70322.01	Chr1A	432905903	432906097	+	Hvulg.HORVU.MOREX.r2.6HG0492070.1	1	65	0.430769230769231	0.467625899280576	1	others	50.96	0	0	0	0	Unitary-full	intergenic
pseudoGene157990.01	Chr1A	433319267	433321494	-	Bdist.rna45675-XP_010227160.1	1	612	0.714754098360656	0.996732026143791	0	others	996.35	1	2	1	3	Unitary-full	intergenic
pseudoGene198517.01	Chr1A	433781859	433787140	-	Tturg.TRITD1Bv1G143290.3	341	541	0.94	0.369685767097967	0	others	451.36	0	1	1	3	Unitary-full	exon
pseudoGene78929.01	Chr1A	433805881	433806961	-	Scere.ScWNUn01G075300.1	1	357	0.957983193277311	0.742203742203742	0	others	823.01	1	0	0	3	FRAG	exon
pseudoGene95390.01	Chr1A	433810472	433812553	-	Aspel.AE.SPELTOIDES.r1.2BG0080990.1	1	540	0.92037037037037	1	1	others	1159.25	0	1	1	2	Unitary-full	exon
pseudoGene167243.01	Chr1A	433815847	433818661	+	Turar.rna-gnl_WGS:AOTI_mrna.TRIUR3_27131-EMS48857.1	1	262	0.563706563706564	0.258483033932136	0	others	197.19	0	3	1	24	Unitary-full	intergenic
pseudoGene7781.01	Chr1A	43401305	43401760	-	Turar.rna-gnl_WGS:AOTI_mrna.TRIUR3_30901-EMS51959.1	1101	1255	0.819354838709677	0.107266435986159	1	others	281.72	0	0	0	8	FRAG	intergenic
pseudoGene154451.01	Chr1A	43403429	43403689	-	Bdist.rna24296-XP_024314657.1	64	145	0.548780487804878	0.0406342913776016	0	others	86.58	0	0	0	13	FRAG	intergenic
pseudoGene101990.01	Chr1A	434347924	434348127	+	Turar.rna-gnl_WGS:AOTI_mrna.TRIUR3_18276-EMS53881.1	238	300	0.793650793650794	0.21	0	others	103.95	0	0	1	6	RET-full	intergenic
pseudoGene28135.01	Chr1A	434349112	434349483	+	Scere.ScWN1R01G402100.1	52	190	0.654676258992806	0.386111111111111	0	others	163.22	0	0	0	3	FRAG	intergenic
pseudoGene180916.01	Chr1A	434468072	434468539	-	Tturg.TRITD6Av1G032400.1	392	555	0.341463414634146	0.245877061469265	0	others	63.73	0	0	1	2	RET-full	intergenic
pseudoGene118289.01	Chr1A	43571336	43571827	-	Tturg.TRITD6Av1G213810.1	25	162	0.644927536231884	0.205663189269747	0	others	170.18	0	0	0	7	FRAG	intergenic
pseudoGene153415.01	Chr1A	43624641	43624820	-	sp_Q7G1L2_RAP26_ARATH	60	120	0.622950819672131	0.317708333333333	0	others	73.65	0	0	0	0	Unitary-full	intergenic
pseudoGene32424.01	Chr1A	436738465	436738803	-	Turar.rna-gnl_WGS:AOTI_mrna.TRIUR3_04947-EMS50215.1	998	1110	0.646017699115044	0.101801801801802	0	others	172.29	0	0	1	7	RET-truncated	intergenic
pseudoGene71372.01	Chr1A	43680031	43680938	+	Turar.rna-gnl_WGS:AOTI_mrna.TRIUR3_09261-EMS66010.1	550	757	0.584541062801932	0.273447820343461	0	others	200.37	1	2	1	8	Unitary-full	intergenic
pseudoGene134806.01	Chr1A	436942829	436944429	+	Aspel.AE.SPELTOIDES.r1.6BG0521110.1	1	520	0.635838150289017	0.998076923076923	0	others	709.99	1	1	1	2	Unitary-full	intergenic
pseudoGene100278.01	Chr1A	437232646	437232838	-	Turar.rna-gnl_WGS:AOTI_mrna.TRIUR3_16623-EMS49852.1	67	139	0.671232876712329	0.101529902642559	0	others	74.88	1	0	0	8	FRAG	intergenic
pseudoGene154152.01	Chr1A	438075008	438075241	+	Aspel.AE.SPELTOIDES.r1.2BG0149130.1	401	476	0.618421052631579	0.148727984344423	1	others	56.46	0	0	0	4	FRAG	intergenic
pseudoGene97220.01	Chr1A	43809091	43809849	-	Taest.TraesCS7D03G0296200.1	761	989	0.681222707423581	0.23154701718908	0	self	326.38	0	1	1	7	DUP-full	intergenic
pseudoGene143918.01	Chr1A	438106770	438106997	+	Osati.rna24362-XP_015639109.1	75	150	0.394736842105263	0.120634920634921	0	others	39.32	0	0	0	8	FRAG	intergenic
pseudoGene72509.01	Chr1A	440144343	440146266	+	Turar.rna-gnl_WGS:AOTI_mrna.TRIUR3_03930-EMS61574.1	500	897	0.750629722921914	0.439645625692137	0	others	627.76	1	2	1	17	Unitary-full	intergenic
pseudoGene41167.01	Chr1A	440182097	440182620	-	Hvulg.HORVU.MOREX.r2.1HG0051190.1	599	794	0.683673469387755	0.245614035087719	1	others	181	3	0	0	0	Unitary-full	intergenic
pseudoGene164087.01	Chr1A	44019217	44019537	-	Tturg.TRITD4Av1G226800.1	502	608	0.85981308411215	0.175986842105263	0	others	228.18	0	0	0	0	Unitary-truncated	intergenic
pseudoGene19485.01	Chr1A	440532038	440532239	-	Taest.TraesCS5D03G1191900.1	114	185	0.597222222222222	0.389189189189189	0	self	63.94	1	0	0	0	DUP-full	intergenic
pseudoGene128098.01	Chr1A	44098571	44098822	+	Sbico.rna38152-XP_021321628.1	39	122	0.44047619047619	0.456521739130435	0	others	49.48	0	0	0	2	FRAG	intergenic
pseudoGene150677.01	Chr1A	441117516	441117847	-	Scere.ScWN7R01G391700.1	376	490	0.634782608695652	0.23469387755102	2	others	85.08	1	0	0	2	FRAG	intergenic
pseudoGene165877.01	Chr1A	441736287	441738860	-	Turar.rna-gnl_WGS:AOTI_mrna.TRIUR3_11047-EMS67609.1	989	1846	0.603729603729604	0.461786867599569	3	others	1165.32	2	0	0	23	FRAG	intergenic
pseudoGene76290.01	Chr1A	441819048	441820901	-	Turar.rna-gnl_WGS:AOTI_mrna.TRIUR3_17614-EMS55457.1	54	353	0.496644295302013	0.0979296746631614	0	others	262.61	0	2	1	73	Unitary-truncated	intergenic
pseudoGene135511.01	Chr1A	441852574	441860342	+	Telon.Tel1E01T409600.1	1	517	0.984405458089669	0.917710196779964	0	others	848.11	1	10	1	12	Unitary-full	exon
pseudoGene17093.01	Chr1A	441995067	441998999	-	Aspel.AE.SPELTOIDES.r1.2BG0131160.1	1	1245	0.4	1	5	others	638.65	0	2	1	3	Unitary-full	intergenic
pseudoGene17755.01	Chr1A	442008374	442009210	-	Turar.rna-gnl_WGS:AOTI_mrna.TRIUR3_14533-EMS45313.1	1	279	0.56989247311828	0.176582278481013	0	others	384.97	0	0	0	24	FRAG	intergenic
pseudoGene59709.01	Chr1A	442266607	442266978	-	Scere.ScWN3R01G224200.1	75	224	0.38	0.236593059936909	0	others	77.09	0	0	1	8	RET-full	intergenic
pseudoGene8466.01	Chr1A	442279669	442280730	+	Osati.rna51106-XP_025877869.1	808	1164	0.700280112044818	0.287671232876712	0	others	640.31	0	0	0	18	FRAG	intergenic
pseudoGene107264.01	Chr1A	442495684	442497043	-	Taest.TraesCS7D03G0698100.1	1	447	0.939597315436242	1	0	self	1004.56	1	0	0	0	DUP-full	intergenic
pseudoGene1875.01	Chr1A	442539129	442539725	-	Taest.TraesCS1D03G0600700.1	591	789	0.924623115577889	0.252217997465146	1	self	413.84	0	0	0	0	DUP-full	intergenic
pseudoGene116511.01	Chr1A	442851283	442854520	+	Turar.rna-gnl_WGS:AOTI_mrna.TRIUR3_30171-EMS63882.1	2164	2459	0.915254237288136	0.119967466449776	0	others	580.79	0	2	1	21	Unitary-truncated	intergenic
pseudoGene73653.01	Chr1A	442856332	442856463	-	Ataus.AET5Gv20015200.1	62	104	0.883720930232558	0.413461538461538	0	others	81.01	0	0	0	0	Unitary-full	intergenic
pseudoGene110264.01	Chr1A	442933593	442945498	+	Tturg.TRITD4Bv1G207850.6	339	708	0.604904632152589	0.44270205066345	0	others	379.71	0	4	1	18	Unitary-full	exon
pseudoGene62258.01	Chr1A	442947664	442948280	-	Telon.Tel1E01T414000.1	1	192	0.743455497382199	0.805907172995781	2	others	183.62	2	1	1	2	Unitary-full	intergenic
pseudoGene127174.01	Chr1A	4431648	4432259	-	Turar.rna-gnl_WGS:AOTI_mrna.TRIUR3_11649-EMS54402.1	342	546	0.497560975609756	0.375457875457875	0	others	229.85	0	0	1	10	RET-full	intergenic
pseudoGene58025.01	Chr1A	443624847	443625122	-	Osati.rna22704-XP_015637051.1	519	611	0.505376344086022	0.141552511415525	0	others	89.83	0	0	0	3	FRAG	intergenic
pseudoGene97548.01	Chr1A	443986394	443990216	+	Taest.TraesCS4A03G0754700.1	88	263	0.708571428571429	0.484764542936288	2	self	155.18	2	1	0	2	DUP-full	intergenic
pseudoGene10952.01	Chr1A	444296946	444297134	+	sp_O24303_TI110_PEA	429	497	0.478260869565217	0.0692771084337349	0	others	55.42	0	0	0	0	Unitary-truncated	intergenic
pseudoGene128439.01	Chr1A	4444235	4447956	-	Tturg.TRITD1Av1G001860.2	1	1190	0.95878889823381	0.999159663865546	2	others	2608.33	0	1	1	3	Unitary-full	exon
pseudoGene143474.01	Chr1A	444450296	444451171	+	Turar.rna-gnl_WGS:AOTI_mrna.TRIUR3_16336-EMS50496.1	302	547	0.605691056910569	0.449725776965265	0	others	315.34	0	1	1	9	Unitary-full	intergenic
pseudoGene187437.01	Chr1A	444947588	444948193	+	Taest.TraesCS1B03G0080100.1	251	413	0.625766871165644	0.104420243433696	1	self	115.23	2	1	1	28	DUP-truncated	intergenic
pseudoGene86562.01	Chr1A	44522840	44523261	-	Telon.Tel1E01T127100.1	1	140	0.878571428571429	0.773480662983425	1	others	243.46	1	0	0	0	Unitary-full	intergenic
pseudoGene109456.01	Chr1A	445551704	445551787	-	Tturg.TRITD6Av1G097160.14	14	41	0.821428571428571	0.247787610619469	0	others	44.99	0	0	0	2	FRAG	intergenic
pseudoGene173108.01	Chr1A	445552382	445552498	-	Hvulg.HORVU.MOREX.r2.UnG0633480.1	65	103	0.948717948717949	0.378640776699029	0	others	77.73	0	0	0	0	Unitary-full	intergenic
pseudoGene68147.01	Chr1A	445600157	445602361	-	Turar.rna-gnl_WGS:AOTI_mrna.TRIUR3_29373-EMS52242.1	1077	1395	0.473354231974922	0.213377926421405	1	others	247	0	1	1	35	Unitary-full	intergenic
pseudoGene16939.01	Chr1A	445932230	445932586	+	Ataus.AET2Gv20923100.1	1	119	0.53781512605042	1	2	others	102.34	0	0	0	0	Unitary-full	intergenic
pseudoGene136389.01	Chr1A	445934565	445935045	+	sp_Q9LK03_PERK2_ARATH	59	219	0.422360248447205	0.224546722454672	0	others	67.13	1	0	0	0	Unitary-full	exon
pseudoGene5590.01	Chr1A	445934668	445934856	-	Tturg.TRITD3Av1G037800.2	85	149	0.553846153846154	0.0614947965941343	0	others	46.56	0	0	0	22	FRAG	intergenic
pseudoGene176119.01	Chr1A	446229482	446230574	-	Tturg.TRITD6Av1G053330.1	364	735	0.416666666666667	0.506122448979592	0	others	281.23	1	0	1	6	RET-full	intergenic
pseudoGene23885.01	Chr1A	446854410	446854938	-	Turar.rna-gnl_WGS:AOTI_mrna.TRIUR3_19906-EMS61680.1	1	176	0.801136363636364	0.265060240963855	1	others	267.94	1	0	1	13	RET-full	intergenic
pseudoGene36895.01	Chr1A	447348296	447351035	-	Taest.TraesCS1D03G0611100.2	1	490	0.957055214723926	0.997959183673469	0	self	1053.13	1	3	1	4	DUP-full	exon
pseudoGene131635.01	Chr1A	447353256	447355647	-	Taest.TraesCS1A03G0653100.1	2	507	0.895049504950495	0.996055226824458	0	self	947.37	1	3	1	4	DUP-full	exon
pseudoGene122945.01	Chr1A	447683627	447683971	-	Bdist.rna36165-XP_024318983.1	451	557	0.429906542056075	0.15946348733234	0	others	75.66	0	0	0	2	FRAG	intergenic
pseudoGene165217.01	Chr1A	44768667	44768774	-	Scere.ScWNUn01G079200.1	25	59	0.628571428571429	0.346534653465347	0	others	26.98	0	0	1	3	RET-full	intergenic
pseudoGene165850.01	Chr1A	447717366	447719612	+	Turar.rna-gnl_WGS:AOTI_mrna.TRIUR3_11047-EMS67609.1	1110	1858	0.604806408544726	0.403121636167923	2	others	1020.1	2	0	1	23	RET-full	intergenic
pseudoGene92760.01	Chr1A	447722911	447734910	-	Taest.TraesCS1B03G0738900.1	204	865	0.925869894099849	0.764161849710983	0	self	1242.88	1	7	1	10	DUP-full	intergenic
pseudoGene195637.01	Chr1A	447739799	447742889	-	Tturg.TRITD1Av1G161810.3	1	682	0.976505139500734	0.998533724340176	0	others	1371.12	1	8	1	10	Unitary-full	exon
pseudoGene167155.01	Chr1A	447746909	447747302	-	Telon.Tel2E01T947300.1	1	131	0.755725190839695	0.325870646766169	2	others	169.49	1	0	0	0	Unitary-full	intergenic
pseudoGene25089.01	Chr1A	44790962	44794209	-	Telon.Tel7E01T023500.1	97	1180	0.43450184501845	0.893652102225886	0	others	1029.93	1	0	0	2	FRAG	intergenic
pseudoGene194833.01	Chr1A	4479242	4479880	+	Ataus.AET1Gv20011500.12	134	231	0.762886597938144	0.41991341991342	1	others	63.07	1	2	1	7	Unitary-full	intergenic
pseudoGene93631.01	Chr1A	448019507	448021334	+	Tturg.TRITD5Av1G088300.1	1	612	0.663398692810457	1	1	others	954.14	1	0	0	0	Unitary-full	intergenic
pseudoGene67022.01	Chr1A	44805208	44805495	+	Telon.Tel3E01T557400.1	1	92	0.75	0.211981566820276	0	others	103.18	2	0	1	7	RET-full	intergenic
pseudoGene115828.01	Chr1A	448258055	448258408	-	sp_Q4VZL0_YCF1_CUCSA	587	702	0.431034482758621	0.0617349654071315	0	others	69.63	0	0	0	6	FRAG	intergenic
pseudoGene77782.01	Chr1A	448258077	448258427	+	Tturg.TRITD2Av1G057260.1	374	490	0.444444444444444	0.203478260869565	0	others	84.95	0	0	1	5	RET-full	intergenic
pseudoGene17416.01	Chr1A	448316626	448317846	-	Turar.rna-gnl_WGS:AOTI_mrna.TRIUR3_34839-EMS50965.1	870	1100	0.939393939393939	0.21	0	others	468.79	0	2	1	5	Unitary-full	intergenic
pseudoGene113618.01	Chr1A	44861540	44861863	+	Turar.rna-gnl_WGS:AOTI_mrna.TRIUR3_14050-EMS58963.1	1	109	0.339449541284404	0.216699801192843	0	others	71.85	0	0	0	8	FRAG	intergenic
pseudoGene139313.01	Chr1A	44867052	44867198	-	Telon.Tel1E01T565300.1	25	71	0.51063829787234	0.0408340573414422	0	others	40.92	0	0	0	7	FRAG	intergenic
pseudoGene85472.01	Chr1A	449517022	449517918	+	Turar.rna-gnl_WGS:AOTI_mrna.TRIUR3_32717-EMS49934.1	605	901	0.336700336700337	0.329633740288568	0	others	196.88	0	0	1	14	RET-full	intergenic
pseudoGene69305.01	Chr1A	449528306	449529392	+	Turar.rna-gnl_WGS:AOTI_mrna.TRIUR3_06389-EMS48472.1	839	1197	0.654596100278552	0.299916457811195	0	others	580.68	1	0	1	13	RET-full	intergenic
pseudoGene22377.01	Chr1A	449808353	449810687	-	Sbico.rna28059-XP_021317761.1	133	886	0.486737400530504	0.824945295404814	4	others	674	1	0	1	3	RET-full	intergenic
pseudoGene138413.01	Chr1A	449810949	449811104	-	Turar.rna-gnl_WGS:AOTI_mrna.TRIUR3_06572-EMS59116.1	1	52	0.634615384615385	0.0660736975857687	0	others	66.1	0	0	0	9	FRAG	intergenic
pseudoGene171778.01	Chr1A	450662408	450673333	-	Tturg.TRITD7Bv1G063040.1	1	1461	0.480821917808219	0.999315537303217	6	others	1209.3	2	1	0	0	Unitary-full	intergenic
pseudoGene205422.01	Chr1A	450965326	450967000	+	Hvulg.HORVU.MOREX.r2.2HG0103080.1	161	722	0.516014234875445	0.725161290322581	0	others	701.93	1	0	0	5	FRAG	intergenic
pseudoGene164774.01	Chr1A	450975490	450975864	-	Turar.rna-gnl_WGS:AOTI_mrna.TRIUR3_23618-EMS50332.1	1	125	0.48	0.413907284768212	0	others	145.17	0	0	1	3	RET-full	intergenic
pseudoGene96606.01	Chr1A	451368677	451368919	-	Tturg.TRITD6Av1G183550.1	160	240	0.382716049382716	0.3375	0	others	69.34	0	0	1	7	RET-full	intergenic
pseudoGene59410.01	Chr1A	451369917	451372758	-	Tturg.TRITD5Bv1G059040.1	1	777	0.447876447876448	0.976130653266332	2	others	678.77	1	1	1	3	Unitary-full	intergenic
pseudoGene182883.01	Chr1A	451602667	451602777	-	sp_Q9MUT8_RK23_MESVI	33	69	0.567567567567568	0.402173913043478	0	others	36.7	0	0	0	0	Unitary-full	intergenic
pseudoGene127401.01	Chr1A	451605878	451606567	+	Turar.rna-gnl_WGS:AOTI_mrna.TRIUR3_05833-EMS67760.1	836	986	0.553333333333333	0.0980392156862745	0	others	122.25	0	1	1	7	Unitary-truncated	intergenic
pseudoGene20138.01	Chr1A	453498089	453498573	+	Hvulg.HORVU.MOREX.r2.2HG0114200.1	636	793	0.626582278481013	0.199243379571248	0	others	210.51	1	0	1	8	RET-truncated	intergenic
pseudoGene156352.01	Chr1A	453519367	453519570	-	Turar.rna-gnl_WGS:AOTI_mrna.TRIUR3_06201-EMS54363.1	159	226	0.794117647058823	0.300884955752212	0	others	113.76	0	0	0	3	FRAG	intergenic
pseudoGene172176.01	Chr1A	4535846	4536418	-	Turar.rna-gnl_WGS:AOTI_mrna.TRIUR3_33425-EMS60250.1	532	722	0.895287958115183	0.264542936288089	1	others	386.5	0	0	1	19	RET-full	intergenic
pseudoGene34999.01	Chr1A	454070795	454071151	-	Turar.rna-gnl_WGS:AOTI_mrna.TRIUR3_03800-EMS58544.1	643	762	0.633333333333333	0.15748031496063	0	others	177.44	0	0	1	12	RET-truncated	intergenic
pseudoGene204435.01	Chr1A	4542296	4542424	+	sp_P27516_CBR_DUNSA	22	66	0.466666666666667	0.261627906976744	0	others	28.81	0	0	0	0	Unitary-full	intergenic
pseudoGene125694.01	Chr1A	4542952	4543161	-	Bdist.rna17267-XP_014753751.1	80	154	0.44	0.0579150579150579	0	others	46.2	0	0	0	8	FRAG	intergenic
pseudoGene204026.01	Chr1A	454856649	454858004	-	Bdist.rna18213-XP_024315033.1	30	513	0.611570247933884	0.943469785575049	0	others	584.73	3	0	0	2	FRAG	intergenic
pseudoGene205657.01	Chr1A	456087686	456088190	+	Turar.rna-gnl_WGS:AOTI_mrna.TRIUR3_22077-EMS49448.1	433	601	0.668639053254438	0.277504105090312	1	others	170.52	1	0	0	9	FRAG	intergenic
pseudoGene6751.01	Chr1A	456273248	456273358	+	Taest.TraesCS2A03G1002600.1	117	155	0.538461538461538	0.206349206349206	0	self	30.16	0	0	1	3	RET-full	intergenic
pseudoGene87298.01	Chr1A	456283152	456284295	-	Taest.TraesCS6D03G0161400.1	1	381	0.637795275590551	0.964556962025316	0	self	534.6	1	0	0	2	FRAG	exon
pseudoGene80743.01	Chr1A	456497157	456497339	-	Osati.rna21733-XP_015634098.1	99	159	0.573770491803279	0.342696629213483	0	others	81.14	0	0	0	0	Unitary-full	intergenic
pseudoGene15750.01	Chr1A	456768150	456768578	-	Turar.rna-gnl_WGS:AOTI_mrna.TRIUR3_13785-EMS61533.1	901	1043	0.748251748251748	0.137104506232023	1	others	227.63	0	0	1	7	RET-truncated	intergenic
pseudoGene114546.01	Chr1A	458220697	458220996	-	Hvulg.HORVU.MOREX.r2.3HG0194640.1	269	368	0.8	0.16025641025641	2	others	149.78	0	0	0	0	Unitary-truncated	intergenic
pseudoGene61987.01	Chr1A	460144517	460148606	-	Hvulg.HORVU.MOREX.r2.1HG0052220.1	14	503	0.785276073619632	0.632600258732212	1	others	587.59	1	7	1	19	Unitary-full	intergenic
pseudoGene169465.01	Chr1A	4603186	4603608	-	Tturg.TRITD1Av1G054830.1	1099	1230	0.492424242424242	0.107317073170732	0	others	103.09	0	0	1	14	RET-truncated	intergenic
pseudoGene176539.01	Chr1A	460662090	460662460	-	Tturg.TRITD6Av1G198880.3	85	207	0.894308943089431	0.346478873239437	0	others	241.06	1	0	1	7	RET-full	intergenic
pseudoGene68009.01	Chr1A	460712741	460714906	-	Ataus.AET4Gv20679100.43	1	706	0.494334277620397	0.988795518207283	3	others	705.91	0	0	1	2	RET-full	intergenic
pseudoGene56552.01	Chr1A	460916415	460916537	+	Turar.rna-gnl_WGS:AOTI_mrna.TRIUR3_15387-EMS62826.1	9	49	0.560975609756098	0.0333604556550041	0	others	43.55	0	0	0	14	FRAG	intergenic
pseudoGene192146.01	Chr1A	460977248	460978126	+	Taest.TraesCS1A03G1039500.2	40	201	0.819875776397516	0.42257217847769	0	self	206.15	1	3	1	10	DUP-full	intergenic
pseudoGene168320.01	Chr1A	461072205	461072675	+	Tturg.TRITD6Av1G052030.1	1	160	0.49375	0.255591054313099	0	others	182.94	0	0	1	11	RET-full	intergenic
pseudoGene163183.01	Chr1A	46107938	46108630	-	Tturg.TRITD7Av1G114870.1	457	589	0.541353383458647	0.225806451612903	0	others	102.68	0	1	1	10	Unitary-full	intergenic
pseudoGene37913.01	Chr1A	461174225	461174545	-	Telon.Tel2E01T758700.1	214	325	0.598214285714286	0.344615384615385	0	others	129.64	0	0	0	2	FRAG	intergenic
pseudoGene62914.01	Chr1A	461675429	461675734	-	Telon.Tel3E01T283900.1	1	85	0.717647058823529	0.0870010235414534	0	others	107.22	0	0	1	12	RET-truncated	intergenic
pseudoGene65110.01	Chr1A	461733350	461733678	-	Aspel.AE.SPELTOIDES.r1.2BG0117830.1	130	236	0.747663551401869	0.355481727574751	0	others	129.78	1	0	0	2	FRAG	intergenic
pseudoGene188347.01	Chr1A	461780819	461781142	+	Turar.rna-gnl_WGS:AOTI_mrna.TRIUR3_03743-EMS64011.1	885	994	0.409090909090909	0.0918964076858814	1	others	47.1	0	0	1	7	RET-truncated	intergenic
pseudoGene128329.01	Chr1A	4618208	4620128	-	Tturg.TRITD1Av1G001860.2	56	458	0.669975186104218	0.338655462184874	5	others	408.22	0	1	0	3	Unitary-full	intergenic
pseudoGene76237.01	Chr1A	462326547	462328352	+	Turar.rna-gnl_WGS:AOTI_mrna.TRIUR3_17614-EMS55457.1	54	338	0.498233215547703	0.0930003286230693	0	others	236.95	1	2	1	73	Unitary-truncated	intergenic
pseudoGene136469.01	Chr1A	462565234	462565464	+	Taest.TraesCS4B03G0279100.1	81	157	0.792207792207792	0.423076923076923	2	self	92.58	0	0	0	0	DUP-full	intergenic
pseudoGene103406.01	Chr1A	462672466	462672990	+	Telon.Tel3E01T449500.1	1	170	0.652941176470588	0.328185328185328	0	others	209.03	0	0	0	8	FRAG	intergenic
pseudoGene44314.01	Chr1A	462717404	462717472	-	Aspel.AE.SPELTOIDES.r1.UnG0744320.1	28	50	0.782608695652174	0.261363636363636	0	others	39.39	0	0	0	2	FRAG	intergenic
pseudoGene17454.01	Chr1A	462784592	462784849	-	Turar.rna-gnl_WGS:AOTI_mrna.TRIUR3_07775-EMS57450.1	88	173	0.546511627906977	0.497109826589595	0	others	88.82	0	0	0	3	FRAG	intergenic
pseudoGene74794.01	Chr1A	462787892	462789788	+	Aspel.AE.SPELTOIDES.r1.7BG0639090.1	79	682	0.602649006622517	0.857954545454545	0	others	732.88	2	1	0	0	Unitary-full	intergenic
pseudoGene180761.01	Chr1A	462793167	462793682	-	Ataus.AET5Gv20208300.1	1	171	0.543859649122807	0.94475138121547	2	others	170.81	0	0	0	0	Unitary-full	intergenic
pseudoGene53738.01	Chr1A	463071838	463072437	+	Tturg.TRITD1Bv1G153330.1	1	153	0.901315789473684	0.993464052287582	1	others	253.89	1	1	1	2	Unitary-full	exon
pseudoGene156203.01	Chr1A	463340824	463341914	+	Hvulg.HORVU.MOREX.r2.1HG0005570.1	744	1005	0.736641221374046	0.24976167778837	1	others	341.65	1	2	1	8	Unitary-full	intergenic
pseudoGene151674.01	Chr1A	463814414	463814590	-	Telon.Tel4E01T356600.1	19	78	0.783333333333333	0.483870967741935	0	others	97.22	0	0	0	0	Unitary-full	intergenic
pseudoGene72467.01	Chr1A	463815035	463815540	-	Turar.rna-gnl_WGS:AOTI_mrna.TRIUR3_11388-EMS46365.1	24	191	0.422619047619048	0.113590263691684	0	others	118.37	1	0	1	6	RET-truncated	intergenic
pseudoGene131507.01	Chr1A	4638211	4638552	+	Scere.ScWN5R01G094300.1	485	603	0.46218487394958	0.180030257186082	0	others	96.06	0	0	1	2	RET-truncated	intergenic
pseudoGene10195.01	Chr1A	4638234	4638473	-	Ataus.AET4Gv20041300.3	1	80	0.5125	0.076555023923445	0	others	68.96	0	0	0	22	FRAG	intergenic
pseudoGene23317.01	Chr1A	463839592	463844201	+	Aspel.AE.SPELTOIDES.r1.4BG0359910.1	1	1433	0.805167597765363	0.999302163293789	7	others	2512.02	5	1	1	4	Unitary-full	intergenic
pseudoGene71380.01	Chr1A	464051374	464052278	+	Turar.rna-gnl_WGS:AOTI_mrna.TRIUR3_09261-EMS66010.1	550	757	0.634615384615385	0.274768824306473	0	others	236.83	0	2	1	8	Unitary-full	intergenic
pseudoGene134627.01	Chr1A	464898700	464898939	-	Turar.rna-gnl_WGS:AOTI_mrna.TRIUR3_34582-EMS54638.1	531	618	0.397727272727273	0.0691823899371069	0	others	43.62	0	0	0	18	FRAG	intergenic
pseudoGene171092.01	Chr1A	464920936	464922718	+	Telon.Tel1E01T440300.1	1	513	0.933723196881092	1	1	others	1046.74	1	2	1	3	Unitary-full	intergenic
pseudoGene204151.01	Chr1A	464933725	464935237	+	Bdist.rna38896-XP_010239188.1	1	343	0.521865889212828	0.822541966426859	0	others	240.66	1	1	1	4	Unitary-full	intergenic
pseudoGene68007.01	Chr1A	464949141	464950539	-	Tturg.TRITD1Av1G168400.1	1	310	0.980582524271845	0.996774193548387	1	others	630.73	0	2	1	3	Unitary-full	exon
pseudoGene127376.01	Chr1A	4652167	4652603	-	Tturg.TRITD3Av1G211920.1	1	146	0.794520547945205	0.163128491620112	0	others	256.83	1	0	0	5	FRAG	intergenic
pseudoGene95127.01	Chr1A	4653376	4654138	-	Telon.Tel6E01T600300.1	604	857	0.649606299212598	0.296382730455076	1	others	315.05	1	0	0	0	Unitary-full	intergenic
pseudoGene119998.01	Chr1A	465784399	465784623	-	Bdist.rna45003-XP_003579658.1	175	249	0.8	0.222551928783383	0	others	126.53	0	0	0	2	FRAG	intergenic
pseudoGene39757.01	Chr1A	465787839	465787916	-	Osati.rna18854-XP_015633142.1	64	89	0.615384615384615	0.0732394366197183	0	others	26.48	0	0	0	2	FRAG	intergenic
pseudoGene103855.01	Chr1A	465808095	465808916	+	Turar.rna-gnl_WGS:AOTI_mrna.TRIUR3_26717-EMS62931.1	605	820	0.685185185185185	0.257756563245823	0	others	331.17	0	1	1	10	Unitary-full	intergenic
pseudoGene127192.01	Chr1A	465808932	465809546	+	Turar.rna-gnl_WGS:AOTI_mrna.TRIUR3_11649-EMS54402.1	342	546	0.575609756097561	0.375457875457875	0	others	275.62	0	0	1	10	RET-full	intergenic
pseudoGene199838.01	Chr1A	465817185	465817364	+	Osati.rna32948-XP_015642518.1	72	133	0.483870967741935	0.466165413533835	0	others	71.92	0	0	0	3	FRAG	intergenic
pseudoGene160719.01	Chr1A	4668086	4671469	-	Tturg.TRITD1Av1G001550.19	15	1136	0.803746654772524	0.986795774647887	0	others	2051.55	1	1	1	2	Unitary-full	exon
pseudoGene162184.01	Chr1A	4659238	4662616	-	Tturg.TRITD1Bv1G001440.13	1	1054	0.818613485280152	0.977715877437326	1	others	1937.23	0	1	1	4	Unitary-full	exon
pseudoGene34056.01	Chr1A	465935701	465936282	-	Hvulg.HORVU.MOREX.r2.4HG0282190.1	219	389	0.841176470588235	0.205811138014528	2	others	241.82	1	1	1	14	Unitary-full	intergenic
pseudoGene168529.01	Chr1A	465938431	465938743	-	Aspel.AE.SPELTOIDES.r1.4BG0318790.1	155	213	0.813559322033898	0.111320754716981	0	others	83.67	0	1	1	11	Unitary-truncated	intergenic
pseudoGene173224.01	Chr1A	465939197	465939274	-	Turar.rna-gnl_WGS:AOTI_mrna.TRIUR3_33699-EMS67717.1	57	82	0.961538461538462	0.0477064220183486	0	others	53.41	0	0	0	10	FRAG	intergenic
pseudoGene173232.01	Chr1A	466491051	466491617	+	Turar.rna-gnl_WGS:AOTI_mrna.TRIUR3_24162-EMS63761.1	141	288	0.574324324324324	0.229102167182663	0	others	135.15	0	0	1	6	RET-full	intergenic
pseudoGene127377.01	Chr1A	466537659	466538096	-	Tturg.TRITD3Av1G211920.1	1	146	0.952054794520548	0.163128491620112	0	others	332.92	0	0	0	5	FRAG	intergenic
pseudoGene20111.01	Chr1A	466553118	466553593	+	Hvulg.HORVU.MOREX.r2.2HG0114200.1	636	793	0.721518987341772	0.199243379571248	0	others	248.8	1	0	1	8	RET-truncated	intergenic
pseudoGene188435.01	Chr1A	46657474	46660187	-	Bdist.rna18992-XP_024314049.1	1	833	0.414663461538462	0.985781990521327	2	others	614.16	1	1	1	3	Unitary-full	intergenic
pseudoGene71368.01	Chr1A	466606476	466607336	-	Turar.rna-gnl_WGS:AOTI_mrna.TRIUR3_09261-EMS66010.1	550	757	0.817307692307692	0.274768824306473	0	others	308.36	1	2	1	8	Unitary-full	intergenic
pseudoGene170952.01	Chr1A	466613580	466613840	+	Tturg.TRITD5Av1G250230.4	185	271	0.64367816091954	0.321033210332103	0	others	133.74	0	0	1	5	RET-full	intergenic
pseudoGene63490.01	Chr1A	466636686	466636838	-	Turar.rna-gnl_WGS:AOTI_mrna.TRIUR3_29807-EMS53687.1	1	51	0.627450980392157	0.301775147928994	0	others	75.97	0	0	1	3	RET-full	intergenic
pseudoGene95135.01	Chr1A	466761001	466761691	-	Telon.Tel6E01T600300.1	632	857	0.646017699115044	0.263710618436406	0	others	284.81	1	0	0	0	Unitary-full	intergenic
pseudoGene15558.01	Chr1A	466790167	466790241	+	Bdist.rna16472-XP_003565826.2	37	61	0.56	0.0437062937062937	0	others	19.94	0	0	0	5	FRAG	intergenic
pseudoGene162071.01	Chr1A	467024597	467030577	-	Turar.rna-gnl_WGS:AOTI_mrna.TRIUR3_22124-EMS48839.1	1	1050	0.965714285714286	1	0	others	2337.71	1	3	1	4	Unitary-full	exon
pseudoGene101755.01	Chr1A	467635314	467638152	+	Telon.Tel3E01T246200.1	105	477	0.892183288409704	0.777777777777778	2	others	547.98	2	5	1	9	Unitary-full	intergenic
pseudoGene115214.01	Chr1A	467992964	468000746	+	Turar.rna-gnl_WGS:AOTI_mrna.TRIUR3_21693-EMS48902.1	1	579	0.656303972366149	0.292572006063669	2	others	707.04	0	3	1	11	Unitary-full	intergenic
pseudoGene186866.01	Chr1A	468794175	468794288	+	Tturg.TRITD3Av1G145500.2	228	267	0.575	0.0315208825847124	0	others	46.04	0	0	0	3	FRAG	intergenic
pseudoGene16684.01	Chr1A	4688599	4691926	-	Scere.ScWN1R01G086300.1	1	1084	0.780240073868883	0.999077490774908	1	others	1869.45	2	1	1	2	Unitary-full	exon
pseudoGene105837.01	Chr1A	468893991	468894146	-	Sbico.rna1875-XP_021319394.1	24	75	0.480769230769231	0.0474020054694622	0	others	31.53	0	0	0	21	FRAG	intergenic
pseudoGene70155.01	Chr1A	468901426	468902981	+	Osati.rna16992-XP_025879530.1	1	520	0.726923076923077	1	1	others	856.98	3	0	0	0	Unitary-full	intergenic
pseudoGene169548.01	Chr1A	469074708	469074893	-	Turar.rna-gnl_WGS:AOTI_mrna.TRIUR3_18598-EMS62656.1	45	105	0.557377049180328	0.0823211875843455	0	others	65.97	0	0	0	11	FRAG	intergenic
pseudoGene35872.01	Chr1A	471037927	471037986	-	Osati.rna8331-XP_015625333.1	162	181	0.7	0.00938086303939963	0	others	29.11	0	0	0	11	FRAG	intergenic
pseudoGene166850.01	Chr1A	471318515	471319767	+	Turar.rna-gnl_WGS:AOTI_mrna.TRIUR3_12132-EMS47702.1	66	166	0.762376237623762	0.17206132879046	1	others	108.67	0	1	1	3	Unitary-truncated	intergenic
pseudoGene84263.01	Chr1A	4716788	4717069	+	Bdist.rna16381-XP_003567768.1	127	228	0.46078431372549	0.344594594594595	0	others	67.25	0	0	1	10	RET-full	intergenic
pseudoGene91988.01	Chr1A	473106351	473107022	-	Scere.ScWN1R01G024400.1	641	803	0.938271604938272	0.131707317073171	0	others	266.45	1	2	1	11	Unitary-truncated	intergenic
pseudoGene96735.01	Chr1A	473121801	473122160	-	Hvulg.HORVU.MOREX.r2.5HG0427520.1	423	544	0.475409836065574	0.100660066006601	0	others	119.33	0	0	0	8	FRAG	intergenic
pseudoGene105812.01	Chr1A	473131887	473133288	-	Taest.TraesCS1D03G0663100.2	1	263	0.877862595419847	0.996197718631179	0	self	478.95	2	1	1	2	DUP-full	exon
pseudoGene94511.01	Chr1A	473431587	473431977	+	Tturg.TRITD2Av1G169520.1	1	134	0.611940298507463	0.115616911130285	0	others	131.09	1	0	0	12	FRAG	intergenic
pseudoGene34954.01	Chr1A	473599209	473599879	-	Turar.rna-gnl_WGS:AOTI_mrna.TRIUR3_03800-EMS58544.1	564	762	0.661616161616162	0.259842519685039	1	others	199.55	1	1	1	12	Unitary-full	intergenic
pseudoGene176042.01	Chr1A	473787775	473788586	+	Scere.ScWN6R01G283800.2	253	450	0.578680203045685	0.240537240537241	0	others	73.06	4	3	1	19	Unitary-full	intergenic
pseudoGene111910.01	Chr1A	473792094	473792504	+	Hvulg.HORVU.MOREX.r2.3HG0274180.1	240	376	0.708029197080292	0.124206708975521	1	others	146.98	2	0	0	11	FRAG	intergenic
pseudoGene25700.01	Chr1A	473810989	473811250	+	sp_A1E9W6_RK2_SORBI	185	271	0.931034482758621	0.321033210332103	0	others	181.74	1	0	0	2	FRAG	intergenic
pseudoGene62932.01	Chr1A	473810994	473811337	-	Tturg.TRITD6Bv1G010580.5	1	114	0.956140350877193	0.57	0	others	240.99	2	0	0	0	Unitary-full	intergenic
pseudoGene116526.01	Chr1A	473817466	473817801	-	Turar.rna-gnl_WGS:AOTI_mrna.TRIUR3_34523-EMS60458.1	387	498	0.348214285714286	0.212121212121212	0	others	80.73	0	0	0	5	FRAG	intergenic
pseudoGene118174.01	Chr1A	473849494	473850024	+	Turar.rna-gnl_WGS:AOTI_mrna.TRIUR3_02578-EMS63991.1	611	784	0.362068965517241	0.215080346106304	0	others	155.61	0	0	0	17	FRAG	intergenic
pseudoGene133092.01	Chr1A	4744934	4748909	+	Turar.rna-gnl_WGS:AOTI_mrna.TRIUR3_15178-EMS63191.1	127	651	0.806513409961686	0.773333333333333	0	others	697.42	1	9	1	15	Unitary-full	intergenic
pseudoGene131708.01	Chr1A	474670462	474671517	+	Taest.TraesCS1B03G0798200.2	1	176	0.88	0.994318181818182	0	self	315.66	1	2	1	3	DUP-full	exon
pseudoGene165567.01	Chr1A	47490532	47491003	-	Taest.TraesCS5B03G0610500.1	1	164	0.792682926829268	0.4	0	self	260.59	1	0	0	5	FRAG	intergenic
pseudoGene167979.01	Chr1A	475053777	475054157	+	Turar.rna-gnl_WGS:AOTI_mrna.TRIUR3_14272-EMS63819.1	357	485	0.612403100775194	0.255952380952381	0	others	127.58	2	0	0	6	FRAG	intergenic
pseudoGene113074.01	Chr1A	475440533	475440928	+	Telon.Tel3E01T893700.1	82	182	0.54	0.128040973111396	0	others	74.67	0	1	1	15	Unitary-truncated	intergenic
pseudoGene117100.01	Chr1A	475801627	475801710	+	Taest.TraesCS3D03G0920400.2	90	117	0.571428571428571	0.0510948905109489	0	self	28.76	0	0	1	5	RET-truncated	intergenic
pseudoGene45353.01	Chr1A	475879273	475879520	+	Hvulg.HORVU.MOREX.r2.4HG0318300.1	87	176	0.611111111111111	0.197368421052632	0	others	83.63	1	0	0	0	Unitary-truncated	intergenic
pseudoGene187176.01	Chr1A	475931561	475932043	-	Sbico.rna18905-XP_002456488.1	427	589	0.460122699386503	0.276740237691002	1	others	117.57	0	0	0	0	Unitary-full	intergenic
pseudoGene151050.01	Chr1A	476331261	476335062	-	Scere.ScWN1R01G380900.1	1	710	0.938028169014084	1	0	others	1488.21	1	3	1	4	Unitary-full	exon
pseudoGene163221.01	Chr1A	476831722	476832115	-	Taest.TraesCS4D03G0232900.1	152	276	0.784	0.452898550724638	0	self	181.28	2	0	1	3	RET-full	intergenic
pseudoGene169441.01	Chr1A	476833968	476834383	-	Scere.ScWN1R01G455700.1	1	166	0.644578313253012	0.136850783182193	0	others	189.11	1	0	0	11	FRAG	intergenic
pseudoGene30308.01	Chr1A	477023308	477024478	+	Tturg.TRITD1Av1G044220.14	535	864	0.645454545454546	0.356756756756757	3	others	263.34	4	1	0	9	Unitary-full	intergenic
pseudoGene76339.01	Chr1A	477037960	477039012	+	Tturg.TRITD1Av1G173430.4	317	528	0.976303317535545	0.399621212121212	0	others	345.24	1	4	1	7	Unitary-full	intergenic
pseudoGene30304.01	Chr1A	477073670	477074840	+	Tturg.TRITD1Av1G044220.14	535	864	0.639393939393939	0.356756756756757	3	others	255.93	4	1	0	9	Unitary-full	intergenic
pseudoGene31165.01	Chr1A	477079367	477079925	-	Taest.TraesCS6A03G0007600.1	1	145	0.6875	0.381962864721485	0	self	155.59	2	1	1	4	DUP-full	intergenic
pseudoGene173706.01	Chr1A	477103630	477106531	+	Taest.TraesCS1D03G0256100.1	432	843	0.583941605839416	0.290664780763791	1	self	235.02	8	1	0	18	DUP-full	intergenic
pseudoGene94963.01	Chr1A	477111891	477112549	+	Hvulg.HORVU.MOREX.r2.1HG0059970.1	98	318	0.723981900452489	0.694968553459119	0	others	297.91	2	0	0	2	FRAG	intergenic
pseudoGene61008.01	Chr1A	477242413	477242727	+	Aspel.AE.SPELTOIDES.r1.5BG0403640.1	311	415	0.923809523809524	0.253012048192771	0	others	228.52	0	0	0	2	FRAG	intergenic
pseudoGene94961.01	Chr1A	477252487	477253074	+	Hvulg.HORVU.MOREX.r2.1HG0059970.1	120	318	0.733668341708543	0.625786163522013	4	others	166.8	2	0	0	2	FRAG	intergenic
pseudoGene79438.01	Chr1A	477262444	477262527	+	Sbico.rna17361-XP_021313325.1	195	222	0.75	0.126126126126126	0	others	38.8	0	0	1	6	RET-truncated	intergenic
pseudoGene186098.01	Chr1A	47726843	47733412	-	Osati.rna52616-XP_015619246.1	360	1122	0.557011795543906	0.480781348456207	4	others	765.86	6	1	0	3	Unitary-full	intergenic
pseudoGene72466.01	Chr1A	477335391	477336867	+	Aspel.AE.SPELTOIDES.r1.5BG0403620.1	1	452	0.838495575221239	1	1	others	731.85	3	2	1	3	Unitary-full	intergenic
pseudoGene90457.01	Chr1A	477367725	477372356	-	Scere.ScWN2R01G364400.1	181	1110	0.72198275862069	0.823425022182786	6	others	1064.07	11	2	1	4	Unitary-full	intergenic
pseudoGene65598.01	Chr1A	477377625	477378137	-	Sbico.rna2439-XP_021311814.1	282	452	0.596491228070175	0.191061452513966	3	others	171.74	0	0	1	14	RET-truncated	intergenic
pseudoGene163461.01	Chr1A	477395987	477407975	-	Hvulg.HORVU.MOREX.r2.2HG0143830.1	117	555	0.73120728929385	0.389529724933452	3	others	531	5	2	1	4	Unitary-full	intergenic
pseudoGene47723.01	Chr1A	47741098	47741494	-	Turar.rna-gnl_WGS:AOTI_mrna.TRIUR3_28067-EMS68248.1	483	615	0.714285714285714	0.202435312024353	0	others	189.08	1	0	0	13	FRAG	intergenic
pseudoGene41771.01	Chr1A	477437793	477438295	-	Tturg.TRITD4Av1G062680.4	16	188	0.69364161849711	0.205707491082045	2	others	186.42	1	0	1	3	RET-full	intergenic
pseudoGene172544.01	Chr1A	47780950	47781144	+	sp_Q9C660_PEK10_ARATH	77	136	0.416666666666667	0.078740157480315	0	others	33.84	0	0	0	0	Unitary-truncated	exon
pseudoGene92578.01	Chr1A	478591907	478601088	+	Tturg.TRITD1Av1G173770.1	1	319	0.990595611285266	1	0	others	730.58	1	1	1	2	Unitary-full	exon
pseudoGene85473.01	Chr1A	478968057	478968953	+	Turar.rna-gnl_WGS:AOTI_mrna.TRIUR3_32717-EMS49934.1	601	901	0.32890365448505	0.334073251942286	0	others	195.84	0	0	1	14	RET-full	intergenic
pseudoGene84878.01	Chr1A	478970802	478971746	+	Tturg.TRITD4Av1G160150.3	159	392	0.542735042735043	0.213114754098361	0	others	260.07	0	1	1	17	Unitary-full	intergenic
pseudoGene97299.01	Chr1A	479319071	479319758	+	Osati.rna4559-XP_025876402.1	196	424	0.524017467248908	0.384228187919463	0	others	265.44	1	0	0	3	FRAG	intergenic
pseudoGene55311.01	Chr1A	479333389	479333694	+	Osati.rna23644-XP_015635957.1	709	811	0.504854368932039	0.127003699136868	0	others	114.33	0	0	0	2	FRAG	intergenic
pseudoGene50191.01	Chr1A	479356359	479356589	-	Sbico.rna40330-XP_002440392.2	40	118	0.367088607594937	0.13036303630363	0	others	33.73	0	0	0	7	FRAG	intergenic
pseudoGene59596.01	Chr1A	479370348	479371321	+	Tturg.TRITD6Av1G170830.3	1	209	0.727272727272727	0.481566820276498	0	others	274.61	1	1	1	7	Unitary-full	intergenic
pseudoGene88435.01	Chr1A	47991261	47991788	+	Aspel.AE.SPELTOIDES.r1.4BG0333910.1	39	215	0.446327683615819	0.136363636363636	1	others	150.02	0	0	0	3	FRAG	intergenic
pseudoGene125162.01	Chr1A	48001463	48002021	+	Hvulg.HORVU.MOREX.r2.4HG0313360.1	1198	1390	0.38860103626943	0.129704301075269	0	others	102.75	1	0	0	0	Unitary-truncated	intergenic
pseudoGene176105.01	Chr1A	480037350	480037773	+	Tturg.TRITD6Av1G053330.1	196	332	0.416058394160584	0.186394557823129	0	others	89.57	1	0	1	6	RET-truncated	intergenic
pseudoGene8968.01	Chr1A	480175698	480177747	-	Turar.rna-gnl_WGS:AOTI_mrna.TRIUR3_08986-EMS57954.1	693	1089	0.741772151898734	0.362718089990817	2	others	437.41	2	3	1	9	Unitary-full	intergenic
pseudoGene45518.01	Chr1A	480188282	480188746	-	Turar.rna-gnl_WGS:AOTI_mrna.TRIUR3_01233-EMS52803.1	377	558	0.401098901098901	0.326164874551971	0	others	123.93	0	0	1	12	RET-full	intergenic
pseudoGene20679.01	Chr1A	480232900	480233379	+	Turar.rna-gnl_WGS:AOTI_mrna.TRIUR3_22404-EMS58755.1	467	585	0.652542372881356	0.201709401709402	0	others	92.86	1	1	1	8	Unitary-full	intergenic
pseudoGene173356.01	Chr1A	480242459	480242821	-	Telon.Tel3E01T647800.1	1	120	0.633333333333333	0.307692307692308	2	others	131.48	0	0	1	2	RET-full	intergenic
pseudoGene20412.01	Chr1A	480243867	480244094	+	Turar.rna-gnl_WGS:AOTI_mrna.TRIUR3_11943-EMS59827.1	1	74	0.459459459459459	0.12012987012987	0	others	74.95	0	0	0	2	FRAG	intergenic
pseudoGene128169.01	Chr1A	480482209	480487816	-	Aspel.AE.SPELTOIDES.r1.UnG0843390.1	141	1505	0.557509157509158	0.859571788413098	12	others	1237.92	11	1	0	0	Unitary-full	intergenic
pseudoGene147473.01	Chr1A	480488943	480489312	-	Aspel.AE.SPELTOIDES.r1.6BG0578890.1	1	114	0.482456140350877	0.508928571428571	0	others	52.37	1	0	0	0	Unitary-full	intergenic
pseudoGene100087.01	Chr1A	480641754	480642531	-	Telon.Tel3E01T288400.1	237	419	0.60655737704918	0.436754176610979	1	others	158.47	0	1	1	9	Unitary-full	intergenic
pseudoGene115013.01	Chr1A	480986259	480987117	+	Turar.rna-gnl_WGS:AOTI_mrna.TRIUR3_21693-EMS48902.1	1	284	0.542253521126761	0.143506821627084	2	others	285.05	1	0	0	11	FRAG	intergenic
pseudoGene84638.01	Chr1A	480988380	480988727	+	Turar.rna-gnl_WGS:AOTI_mrna.TRIUR3_33086-EMS50716.1	33	150	0.576271186440678	0.273148148148148	1	others	104.7	0	0	0	6	FRAG	intergenic
pseudoGene115019.01	Chr1A	480990450	480990842	-	Turar.rna-gnl_WGS:AOTI_mrna.TRIUR3_21693-EMS48902.1	579	709	0.564885496183206	0.0661950480040424	1	others	146.49	0	0	0	11	FRAG	intergenic
pseudoGene72557.01	Chr1A	481321211	481323382	+	Telon.Tel5E01T521000.1	435	1185	0.356857523302264	0.61709120788825	2	others	469.69	0	0	0	2	FRAG	intergenic
pseudoGene148934.01	Chr1A	481448273	481448335	+	Scere.ScWN7R01G092800.1	113	133	0.666666666666667	0.0365853658536585	0	others	24.52	0	0	0	0	Unitary-truncated	intergenic
pseudoGene46518.01	Chr1A	481862628	481863074	+	Telon.Tel5E01T182700.1	90	197	0.757009345794392	0.123414071510957	1	others	81.44	2	1	1	9	Unitary-truncated	intergenic
pseudoGene70320.01	Chr1A	482037075	482037479	-	Hvulg.HORVU.MOREX.r2.6HG0492070.1	14	139	0.325396825396825	0.906474820143885	1	others	46.07	0	0	0	0	Unitary-full	intergenic
pseudoGene134423.01	Chr1A	482155776	482156905	-	Turar.rna-gnl_WGS:AOTI_mrna.TRIUR3_29829-EMS65488.1	1	255	0.662745098039216	0.418032786885246	0	others	344.51	0	1	1	3	Unitary-full	intergenic
pseudoGene75218.01	Chr1A	482167845	482170143	-	Tturg.TRITD1Av1G175200.2	1	285	0.982394366197183	0.996491228070175	0	others	493.32	1	5	1	6	Unitary-full	exon
pseudoGene80482.01	Chr1A	482306935	482307105	+	Taest.TraesCS3B03G1285200.1	1	56	0.321428571428571	0.275862068965517	0	self	34.97	0	0	1	4	RET-full	intergenic
pseudoGene122741.01	Chr1A	482343200	482343571	+	Turar.rna-gnl_WGS:AOTI_mrna.TRIUR3_06631-EMS67317.1	511	639	0.325581395348837	0.2018779342723	0	others	54.83	0	0	1	11	RET-full	intergenic
pseudoGene92893.01	Chr1A	482346288	482347018	+	Turar.rna-gnl_WGS:AOTI_mrna.TRIUR3_26891-EMS64521.1	465	708	0.663934426229508	0.344632768361582	1	others	360.89	1	0	0	5	FRAG	intergenic
pseudoGene58410.01	Chr1A	482434487	482434702	-	Osati.rna12425-XP_015625368.1	50	92	0.604651162790698	0.383928571428571	0	others	32.14	0	1	1	5	Unitary-full	intergenic
pseudoGene59590.01	Chr1A	482487758	482488706	-	Tturg.TRITD6Av1G170830.3	1	209	0.760765550239234	0.481566820276498	0	others	309.67	1	2	1	7	Unitary-full	intergenic
pseudoGene129056.01	Chr1A	482525927	482526096	+	Telon.Tel2E01T107000.1	15	71	0.754385964912281	0.802816901408451	0	others	75.75	1	0	0	0	Unitary-full	intergenic
pseudoGene112266.01	Chr1A	482533915	482534587	-	Sbico.rna44890-XP_002437887.1	37	225	0.44973544973545	0.315	1	others	75.33	1	1	0	6	Unitary-full	intergenic
pseudoGene138096.01	Chr1A	482554736	482555050	-	Turar.rna-gnl_WGS:AOTI_mrna.TRIUR3_07836-EMS65418.1	1	105	0.990476190476191	0.177664974619289	0	others	244.52	0	0	1	7	RET-truncated	intergenic
pseudoGene202283.01	Chr1A	483478115	483478791	-	Turar.rna-gnl_WGS:AOTI_mrna.TRIUR3_22464-EMS58832.1	325	552	0.592105263157895	0.406417112299465	2	others	278.06	1	0	0	14	FRAG	intergenic
pseudoGene120291.01	Chr1A	483810377	483810544	-	Sbico.rna14314-XP_021313383.1	94	149	0.5	0.266666666666667	1	others	42.29	0	0	0	0	Unitary-full	intergenic
pseudoGene134674.01	Chr1A	48392006	48392293	+	Taest.TraesCS1A03G0977100.1	65	172	0.555555555555556	0.339622641509434	0	self	56.2	2	0	0	0	DUP-full	intergenic
pseudoGene116872.01	Chr1A	48402403	48402597	-	Taest.TraesCS3B03G0429100.1	1	63	0.428571428571429	0.0998415213946117	0	self	50.96	0	0	0	8	FRAG	intergenic
pseudoGene5962.01	Chr1A	484346679	484350519	+	Turar.rna-gnl_WGS:AOTI_mrna.TRIUR3_04033-EMS49651.1	1	310	0.98371335504886	0.990322580645161	0	others	541.18	1	6	1	7	Unitary-full	exon
pseudoGene136470.01	Chr1A	484381925	484382035	-	Taest.TraesCS4B03G0279100.1	83	119	0.756756756756757	0.203296703296703	0	self	58.43	0	0	0	0	DUP-full	intergenic
pseudoGene64484.01	Chr1A	484382044	484388921	+	Taest.TraesCS1D03G0682400.1	1	774	0.928664072632944	0.771771771771772	0	self	1510.29	2	6	1	10	DUP-full	intergenic
pseudoGene171068.01	Chr1A	484404922	484406216	+	Turar.rna-gnl_WGS:AOTI_mrna.TRIUR3_07360-EMS64730.1	1	375	0.77807486631016	0.478260869565217	0	others	645.79	0	2	1	13	Unitary-full	intergenic
pseudoGene84514.01	Chr1A	484410524	484420262	+	Aspel.AE.SPELTOIDES.r1.1BG0050520.1	1	777	0.655038759689923	0.935912938331318	2	others	578.85	9	7	1	9	Unitary-full	intergenic
pseudoGene610.01	Chr1A	484593955	484594191	+	Turar.rna-gnl_WGS:AOTI_mrna.TRIUR3_29609-EMS68609.1	164	242	0.69620253164557	0.0642276422764228	0	others	125.97	0	0	1	27	RET-truncated	intergenic
pseudoGene131545.01	Chr1A	484620155	484620481	-	Turar.rna-gnl_WGS:AOTI_mrna.TRIUR3_33747-EMS53935.1	635	743	0.660550458715596	0.146702557200538	0	others	167.91	0	0	0	10	FRAG	intergenic
pseudoGene42364.01	Chr1A	484655012	484655173	+	Sbico.rna36836-XP_002445811.1	1	54	0.351851851851852	0.260869565217391	0	others	36.56	0	0	1	4	RET-full	intergenic
pseudoGene25475.01	Chr1A	485210327	485213877	+	Telon.Tel4E01T221500.1	1	1181	0.352243861134632	0.976840363937138	1	others	723.21	1	0	1	3	RET-full	intergenic
pseudoGene6214.01	Chr1A	485214276	485215206	+	Sbico.rna34547-XP_021321467.1	1	174	0.913294797687861	0.596551724137931	0	others	245.64	2	2	1	8	Unitary-full	intergenic
pseudoGene64104.01	Chr1A	485237368	485237817	+	Taest.TraesCS5D03G1096100.1	306	455	0.886666666666667	0.313152400835073	0	self	319.08	0	0	0	2	FRAG	intergenic
pseudoGene8955.01	Chr1A	485238033	485238929	+	Aspel.AE.SPELTOIDES.r1.5BG0408830.1	1	305	0.901639344262295	0.253322259136213	0	others	628.82	2	0	0	3	FRAG	intergenic
pseudoGene76525.01	Chr1A	485363079	485363186	+	Taest.TraesCS3A03G0980900.1	138	173	0.666666666666667	0.208092485549133	0	self	40.18	0	0	0	4	FRAG	intergenic
pseudoGene29939.01	Chr1A	486800093	486800389	-	Turar.rna-gnl_WGS:AOTI_mrna.TRIUR3_09471-EMS59607.1	903	1001	0.454545454545455	0.0989010989010989	0	others	80.23	0	0	1	10	RET-truncated	intergenic
pseudoGene30177.01	Chr1A	486806381	486808840	-	Telon.Tel6E01T484500.1	337	1163	0.43409915356711	0.679539852095316	3	others	644.78	4	0	0	2	FRAG	intergenic
pseudoGene103471.01	Chr1A	486820221	486821142	+	Osati.rna30313-XP_025881816.1	1	306	0.522875816993464	0.470046082949309	2	others	286.21	2	0	0	3	FRAG	intergenic
pseudoGene142017.01	Chr1A	48710754	48710960	-	sp_Q5QA71_RPOC1_ACOGR	73	141	0.797101449275362	0.101173020527859	0	others	134.55	0	0	0	0	Unitary-truncated	intergenic
pseudoGene103490.01	Chr1A	487113429	487115266	-	Osati.rna30313-XP_025881816.1	1	622	0.504823151125402	0.955453149001536	3	others	541.96	3	0	0	3	FRAG	intergenic
pseudoGene180712.01	Chr1A	48782360	48783034	+	Turar.rna-gnl_WGS:AOTI_mrna.TRIUR3_13650-EMS58498.1	696	833	0.731884057971015	0.165666266506603	0	others	178.54	0	1	1	20	Unitary-truncated	intergenic
pseudoGene9050.01	Chr1A	487923898	487924656	+	Turar.rna-gnl_WGS:AOTI_mrna.TRIUR3_08986-EMS57954.1	732	839	0.731481481481482	0.0991735537190083	0	others	134.67	0	1	1	9	Unitary-truncated	intergenic
pseudoGene169087.01	Chr1A	487975962	487976225	-	Telon.Tel4E01T556500.1	458	543	0.406976744186047	0.133540372670807	0	others	73.29	0	0	0	3	FRAG	intergenic
pseudoGene23977.01	Chr1A	48818868	48819556	+	Turar.rna-gnl_WGS:AOTI_mrna.TRIUR3_20601-EMS49256.1	49	265	0.741935483870968	0.241111111111111	1	others	307.94	2	0	1	19	RET-full	intergenic
pseudoGene69350.01	Chr1A	48826658	48827578	-	Turar.rna-gnl_WGS:AOTI_mrna.TRIUR3_34834-EMS52298.1	1132	1373	0.78099173553719	0.176256372906045	1	others	352.51	2	1	1	25	Unitary-truncated	intergenic
pseudoGene86371.01	Chr1A	488279309	488281563	+	Telon.Tel2E01T481900.1	196	949	0.291777188328912	0.621599340478153	0	others	333.06	1	0	0	3	FRAG	intergenic
pseudoGene176364.01	Chr1A	488331514	488333210	+	Turar.rna-gnl_WGS:AOTI_mrna.TRIUR3_10479-EMS63484.1	279	505	0.462555066079295	0.436538461538462	0	others	170.45	0	1	1	4	Unitary-full	intergenic
pseudoGene126688.01	Chr1A	488376241	488376699	+	Bdist.rna30529-XP_024317204.1	119	270	0.460526315789474	0.202127659574468	0	others	139.05	0	0	0	9	FRAG	intergenic
pseudoGene164602.01	Chr1A	48839768	48842688	+	Hvulg.HORVU.MOREX.r2.6HG0485110.1	1	891	0.472502805836139	0.919504643962848	1	others	665.36	3	1	1	2	Unitary-full	intergenic
pseudoGene23957.01	Chr1A	48871149	48871836	+	Turar.rna-gnl_WGS:AOTI_mrna.TRIUR3_20601-EMS49256.1	49	265	0.741935483870968	0.241111111111111	2	others	270.28	3	0	1	19	RET-full	intergenic
pseudoGene92254.01	Chr1A	489051061	489052486	+	Turar.rna-gnl_WGS:AOTI_mrna.TRIUR3_08391-EMS51130.1	1	299	0.409395973154362	0.349355216881594	0	others	74.82	3	1	1	10	Unitary-full	intergenic
pseudoGene26207.01	Chr1A	489129655	489129975	+	Hvulg.HORVU.MOREX.r2.3HG0223010.1	394	503	0.409090909090909	0.185810810810811	0	others	50.33	0	0	0	0	Unitary-truncated	intergenic
pseudoGene80285.01	Chr1A	489257217	489261551	-	Tturg.TRITD6Av1G094630.1	1	1461	0.733744010951403	1	2	others	2316.7	4	0	0	0	Unitary-full	intergenic
pseudoGene143114.01	Chr1A	48930794	48931072	+	Ataus.AET2Gv20062900.3	559	650	0.467391304347826	0.0777027027027027	1	others	46.3	0	0	1	16	RET-truncated	intergenic
pseudoGene32774.01	Chr1A	489635563	489635769	+	sp_O81765_PLRX4_ARATH	529	591	0.523809523809524	0.0901287553648069	0	others	62.75	0	0	0	0	Unitary-truncated	intergenic
pseudoGene114606.01	Chr1A	489693392	489693589	-	Turar.rna-gnl_WGS:AOTI_mrna.TRIUR3_28308-EMS65502.1	47	112	0.560606060606061	0.0977777777777778	1	others	60.55	0	0	0	5	FRAG	intergenic
pseudoGene154020.01	Chr1A	489766074	489768273	+	Aspel.AE.SPELTOIDES.r1.UnG0818770.1	1	746	0.843163538873995	1	0	others	1436.17	3	0	0	0	Unitary-full	intergenic
pseudoGene75948.01	Chr1A	489990569	489994765	-	Bdist.rna29820-XP_024317189.1	342	1647	0.5895865237366	0.605470560964302	1	others	1847.86	0	1	1	7	Unitary-full	intergenic
pseudoGene118218.01	Chr1A	490190563	490193082	-	Turar.rna-gnl_WGS:AOTI_mrna.TRIUR3_33706-EMS54139.1	40	715	0.748148148148148	0.400355871886121	0	others	1095.18	1	2	1	10	Unitary-full	intergenic
pseudoGene166350.01	Chr1A	490851223	490852788	-	Telon.Tel5E01T785700.1	1	375	0.39572192513369	0.344700460829493	0	others	136.21	0	1	0	9	Unitary-full	intergenic
pseudoGene201958.01	Chr1A	490852459	490852767	+	Tturg.TRITD2Bv1G180050.1	1	103	0.504854368932039	0.156297420333839	0	others	78.19	0	0	0	8	FRAG	intergenic
pseudoGene115239.01	Chr1A	490881043	490881375	-	Turar.rna-gnl_WGS:AOTI_mrna.TRIUR3_12358-EMS61185.1	1	111	0.927927927927928	0.171296296296296	0	others	260.96	0	0	0	16	FRAG	intergenic
pseudoGene88371.01	Chr1A	490954828	490955732	-	Tturg.TRITD4Bv1G000110.1	2	348	0.270893371757925	0.898963730569948	0	others	18.1	1	0	0	2	FRAG	exon
pseudoGene90118.01	Chr1A	491121725	491121838	-	Tturg.TRITD2Av1G025880.4	511	552	0.523809523809524	0.0654205607476635	0	others	40.59	0	0	0	3	FRAG	intergenic
pseudoGene134759.01	Chr1A	491122260	491122436	-	Bdist.rna13131-XP_010230283.1	126	189	0.53125	0.0783353733170135	0	others	63.23	0	0	0	0	Unitary-truncated	intergenic
pseudoGene202863.01	Chr1A	491204978	491205148	-	sp_Q9C9I2_ERF21_ARATH	22	81	0.433333333333333	0.327868852459016	0	others	36.45	0	0	0	0	Unitary-full	intergenic
pseudoGene88836.01	Chr1A	491964000	491964287	-	Taest.TraesCS5A03G0425000.5	1	95	0.684210526315789	0.13121546961326	0	self	133.6	0	0	0	7	FRAG	intergenic
pseudoGene36537.01	Chr1A	492067823	492068180	+	Hvulg.HORVU.MOREX.r2.6HG0521320.1	52	162	0.810810810810811	0.123196448390677	0	others	145.67	2	0	1	20	RET-truncated	intergenic
pseudoGene103399.01	Chr1A	492342140	492342649	+	Telon.Tel3E01T449500.1	1	170	0.576470588235294	0.328185328185328	1	others	159.3	0	0	0	8	FRAG	intergenic
pseudoGene20126.01	Chr1A	492462420	492462874	-	Hvulg.HORVU.MOREX.r2.2HG0114200.1	643	793	0.741721854304636	0.190416141235813	0	others	252.3	1	0	1	8	RET-truncated	intergenic
pseudoGene92210.01	Chr1A	492665787	492666194	-	Turar.rna-gnl_WGS:AOTI_mrna.TRIUR3_08391-EMS51130.1	1	114	0.508771929824561	0.133645955451348	0	others	88.64	0	0	1	10	RET-truncated	intergenic
pseudoGene136054.01	Chr1A	492681275	492681439	-	Aspel.AE.SPELTOIDES.r1.3BG0212350.1	1	66	0.606060606060606	0.104928457869634	0	others	60.46	0	0	0	3	FRAG	intergenic
pseudoGene17588.01	Chr1A	492810707	492810916	-	Tturg.TRITD3Bv1G008970.1	185	249	0.461538461538462	0.141921397379913	0	others	54.02	0	0	1	2	RET-truncated	intergenic
pseudoGene106716.01	Chr1A	492935218	492936008	-	Turar.rna-gnl_WGS:AOTI_mrna.TRIUR3_07820-EMS47118.1	1	263	0.946768060836502	0.448805460750853	1	others	570.6	1	0	1	7	RET-full	intergenic
pseudoGene111482.01	Chr1A	493601301	493601722	+	Telon.Tel5E01T101500.1	121	264	0.618055555555556	0.491467576791809	0	others	93.18	5	0	0	4	FRAG	intergenic
pseudoGene117807.01	Chr1A	49414082	49414327	-	Telon.Tel7E01T195700.1	1	82	0.536585365853659	0.329317269076305	0	others	89.51	0	0	0	0	Unitary-full	intergenic
pseudoGene193810.01	Chr1A	494155815	494164206	+	Taest.TraesCS1B03G0846000.1	1	353	0.801699716713881	1	2	self	537.68	2	1	0	0	DUP-full	intergenic
pseudoGene26152.01	Chr1A	49416527	49421275	+	Telon.Tel6E01T350600.1	451	978	0.865530303030303	0.539877300613497	1	others	839.6	5	3	1	14	Unitary-full	intergenic
pseudoGene85108.01	Chr1A	494331640	494331828	+	Bdist.rna14452-XP_024314715.1	67	133	0.582089552238806	0.240143369175627	0	others	80.79	0	0	0	2	FRAG	intergenic
pseudoGene168243.01	Chr1A	494338288	494341289	+	Tturg.TRITD1Bv1G168280.1	1	935	0.961497326203209	1	0	others	2044.54	1	2	1	3	Unitary-full	exon
pseudoGene136408.01	Chr1A	494740722	494741213	+	sp_Q9LK03_PERK2_ARATH	21	199	0.407821229050279	0.249651324965133	0	others	89.45	0	0	0	0	Unitary-full	exon
pseudoGene114008.01	Chr1A	494864840	494865700	+	Bdist.rna3255-XP_024316664.1	57	337	0.455516014234875	0.441130298273155	0	others	190.98	0	0	0	2	FRAG	intergenic
pseudoGene58402.01	Chr1A	494865899	494866126	+	Osati.rna14311-XP_015629459.1	89	166	0.358974358974359	0.469879518072289	0	others	28.35	0	0	0	0	Unitary-full	intergenic
pseudoGene48687.01	Chr1A	494937250	494937444	-	Scere.ScWN2R01G376300.1	67	129	0.587301587301587	0.152542372881356	0	others	71.34	0	0	1	7	RET-truncated	intergenic
pseudoGene19052.01	Chr1A	494992074	495003844	+	Aspel.AE.SPELTOIDES.r1.2BG0194000.1	1	731	0.743835616438356	0.558103975535168	5	others	1061.13	4	1	0	0	Unitary-full	intergenic
pseudoGene2996.01	Chr1A	495058796	495061056	-	Taest.TraesCS1B03G0848900.1	435	790	0.932584269662921	0.441140024783147	0	self	810.49	0	1	0	4	DUP-full	intergenic
pseudoGene65877.01	Chr1A	495065853	495068111	-	Tturg.TRITD6Av1G014490.2	1	538	0.587686567164179	0.996282527881041	1	others	446.96	1	8	1	9	Unitary-full	intergenic
pseudoGene2999.01	Chr1A	495073196	495074494	-	Taest.TraesCS1B03G0848900.1	1	439	0.87243735763098	0.543990086741016	1	self	888.69	0	0	1	4	RET-full	intergenic
pseudoGene140872.01	Chr1A	495119781	495120054	+	Hvulg.HORVU.MOREX.r2.7HG0622490.1	114	207	0.638297872340426	0.128767123287671	1	others	74.59	1	0	0	8	FRAG	intergenic
pseudoGene67039.01	Chr1A	495354956	495356039	+	Taest.TraesCS1B03G0849700.1	355	606	0.788844621513944	0.410801963993453	0	self	360.21	1	2	1	6	DUP-full	intergenic
pseudoGene189125.01	Chr1A	495446326	495446652	+	Taest.TraesCS4D03G0755600.2	1	125	0.776	0.136165577342048	0	self	188.06	0	0	0	9	FRAG	intergenic
pseudoGene170537.01	Chr1A	495453042	495453629	-	Tturg.TRITD2Av1G052690.1	1	194	0.690721649484536	0.292168674698795	0	others	265	0	0	1	13	RET-full	intergenic
pseudoGene116712.01	Chr1A	495602764	495609693	+	Turar.rna-gnl_WGS:AOTI_mrna.TRIUR3_19816-EMS61564.1	684	824	0.879432624113475	0.171116504854369	0	others	152.94	1	2	1	11	Unitary-truncated	intergenic
pseudoGene94735.01	Chr1A	495699196	495700009	+	Taest.TraesCS3D03G0204700.1	1	427	0.515222482435597	0.721283783783784	0	self	272.66	3	0	0	0	DUP-full	intergenic
pseudoGene46049.01	Chr1A	495878221	495879014	-	Aspel.AE.SPELTOIDES.r1.1BG0033020.1	423	687	0.709433962264151	0.378031383737518	2	others	419.02	1	0	0	2	FRAG	intergenic
pseudoGene54991.01	Chr1A	495944535	495944873	+	Aspel.AE.SPELTOIDES.r1.3BG0200290.1	1	123	0.390243902439024	0.178519593613933	0	others	59.73	0	0	0	8	FRAG	intergenic
pseudoGene50051.01	Chr1A	495955894	495956280	+	Sbico.rna34572-XP_002445182.1	1	118	0.372881355932203	0.251063829787234	0	others	38.21	0	0	0	2	FRAG	intergenic
pseudoGene85683.01	Chr1A	496135097	496135597	+	Taest.TraesCS3D03G1034800.1	1	166	0.734939759036145	1	0	self	192.34	4	0	1	2	RET-full	intergenic
pseudoGene142999.01	Chr1A	496135702	496136146	+	Taest.TraesCS6D03G0396800.1	1	149	0.87248322147651	1	1	self	237.05	2	0	0	0	DUP-full	intergenic
pseudoGene197086.01	Chr1A	496197196	496197908	+	Turar.rna-gnl_WGS:AOTI_mrna.TRIUR3_03092-EMS49987.1	1	239	0.895397489539749	1	0	others	444.61	3	0	0	0	Unitary-full	exon
pseudoGene191072.01	Chr1A	496249251	496249901	-	Ataus.AET2Gv20244400.1	1	218	0.545871559633027	1	3	others	175.7	3	0	0	0	Unitary-full	intergenic
pseudoGene82084.01	Chr1A	496336287	496336573	-	Taest.TraesCS4D03G0188200.1	29	128	0.57	0.546448087431694	0	self	85.79	1	0	0	0	DUP-full	intergenic
pseudoGene21987.01	Chr1A	496408778	496408870	-	Osati.rna1246-XP_015648989.1	113	143	0.580645161290323	0.167567567567568	0	others	47.37	0	0	0	0	Unitary-truncated	intergenic
pseudoGene160343.01	Chr1A	496969571	496970038	+	Taest.TraesCS4A03G0071100.1	1	153	0.77124183006536	1	0	self	183.5	4	0	0	0	DUP-full	intergenic
pseudoGene92242.01	Chr1A	497104285	497104812	+	Turar.rna-gnl_WGS:AOTI_mrna.TRIUR3_08391-EMS51130.1	1	151	0.582781456953642	0.177022274325909	0	others	145.71	0	0	1	10	RET-truncated	intergenic
pseudoGene18468.01	Chr1A	497263053	497264301	-	Telon.Tel1E01T488100.1	1	394	0.908629441624365	0.648026315789474	0	others	823.56	1	0	1	3	RET-full	intergenic
pseudoGene11641.01	Chr1A	497260748	497261170	-	Scere.ScWN7R01G241900.1	479	621	0.335664335664336	0.136842105263158	0	others	59.89	0	0	0	3	FRAG	intergenic
pseudoGene19077.01	Chr1A	497260295	497260573	-	Tturg.TRITD4Bv1G111100.3	744	838	0.357894736842105	0.094715852442672	0	others	53.96	0	0	0	4	FRAG	intergenic
pseudoGene66003.01	Chr1A	497576126	497577148	+	Tturg.TRITD3Bv1G028830.10	1391	1646	0.498039215686275	0.102947113443682	0	others	201.67	0	2	1	47	Unitary-truncated	intergenic
pseudoGene25704.01	Chr1A	49761387	49763143	-	Tturg.TRITD1Bv1G024170.2	1	472	0.947033898305085	1	0	others	1028.14	1	1	1	3	Unitary-full	exon
pseudoGene133996.01	Chr1A	497688331	497688501	+	Turar.rna-gnl_WGS:AOTI_mrna.TRIUR3_23157-EMS60183.1	60	116	0.736842105263158	0.491379310344828	0	others	92.96	0	0	1	3	RET-full	intergenic
pseudoGene41306.01	Chr1A	497991794	497992234	+	Ataus.AET1Gv20720500.1	1	115	0.965217391304348	1	0	others	225.3	1	1	1	2	Unitary-full	exon
pseudoGene112891.01	Chr1A	498143509	498143805	-	Turar.rna-gnl_WGS:AOTI_mrna.TRIUR3_30529-EMS45808.1	577	675	0.444444444444444	0.13769123783032	0	others	102.69	0	0	0	11	FRAG	intergenic
pseudoGene93437.01	Chr1A	498367480	498367628	-	Tturg.TRITD7Bv1G002440.2	67	113	0.787234042553192	0.214611872146119	0	others	47.68	1	0	1	7	RET-full	intergenic
pseudoGene107393.01	Chr1A	498728820	498728966	+	Telon.Tel6E01T071000.1	94	142	0.795918367346939	0.286549707602339	1	others	61.84	0	0	0	0	Unitary-full	intergenic
pseudoGene134411.01	Chr1A	498741806	498749184	-	Turar.rna-gnl_WGS:AOTI_mrna.TRIUR3_29829-EMS65488.1	1	257	0.64453125	0.419672131147541	0	others	332.59	0	1	1	3	Unitary-full	intergenic
pseudoGene109805.01	Chr1A	498783998	498784201	+	Telon.Tel3E01T003800.1	25	91	0.656716417910448	0.106858054226475	0	others	84.37	0	0	0	10	FRAG	intergenic
pseudoGene65626.01	Chr1A	498859993	498861141	-	Tturg.TRITD5Av1G213380.4	1	392	0.423469387755102	0.499363057324841	0	others	242.49	0	0	0	9	FRAG	intergenic
pseudoGene84933.01	Chr1A	498863618	498863740	-	Aspel.AE.SPELTOIDES.r1.3BG0303520.1	57	97	0.75609756097561	0.266233766233766	0	others	66.78	0	0	0	3	FRAG	intergenic
pseudoGene67132.01	Chr1A	498863871	498864572	+	Turar.rna-gnl_WGS:AOTI_mrna.TRIUR3_26801-EMS56088.1	1627	1809	0.688524590163934	0.10027397260274	1	others	227.32	0	1	1	9	Unitary-truncated	intergenic
pseudoGene129147.01	Chr1A	499045734	499046006	-	Aspel.AE.SPELTOIDES.r1.UnG0748760.1	252	325	0.878378378378378	0.227692307692308	0	others	124.25	0	0	0	0	Unitary-full	intergenic
pseudoGene137398.01	Chr1A	499094661	499096289	-	Turar.rna-gnl_WGS:AOTI_mrna.TRIUR3_33419-EMS67416.1	1027	1573	0.612431444241316	0.347743165924984	3	others	765.62	0	0	1	24	RET-full	intergenic
pseudoGene10485.01	Chr1A	499368913	499369265	+	Bdist.rna38487-XP_014757425.1	170	295	0.658730158730159	0.215017064846416	1	others	133.87	2	0	0	5	FRAG	intergenic
pseudoGene27110.01	Chr1A	499405420	499405843	-	Taest.TraesCS1B03G0015300.1	59	201	0.783216783216783	0.458333333333333	0	self	228.13	1	0	0	0	DUP-full	intergenic
pseudoGene163249.01	Chr1A	499423364	499423828	+	Telon.Tel2E01T679900.1	1019	1173	0.438709677419355	0.127467105263158	0	others	166.5	0	0	0	2	FRAG	intergenic
pseudoGene124612.01	Chr1A	499468805	499469166	+	Tturg.TRITD3Av1G196060.36	816	910	0.789473684210526	0.0988553590010406	0	others	123.43	1	0	1	27	RET-truncated	intergenic
pseudoGene142424.01	Chr1A	499569216	499572801	-	Turar.rna-gnl_WGS:AOTI_mrna.TRIUR3_06847-EMS59848.1	1	496	0.975806451612903	1	0	others	1140.61	1	2	1	4	Unitary-full	intergenic
pseudoGene68899.01	Chr1A	499577100	499578245	+	Aspel.AE.SPELTOIDES.r1.7BG0612910.1	69	450	0.900523560209424	0.3812375249501	1	others	795.14	0	0	0	2	FRAG	intergenic
pseudoGene203753.01	Chr1A	499706821	499711712	+	Osati.rna34272-XP_015645922.1	1	145	0.409722222222222	0.496551724137931	0	others	75.48	0	1	1	4	Unitary-full	intergenic
pseudoGene112088.01	Chr1A	499954392	499957759	-	Scere.ScWN1R01G414400.1	1	285	0.911347517730496	0.989473684210526	0	others	420.97	1	5	1	7	Unitary-full	exon
pseudoGene11432.01	Chr1A	500101837	500103459	-	Tturg.TRITD1Bv1G016500.1	17	438	0.630331753554502	0.915401301518438	0	others	475.38	1	2	1	3	Unitary-full	intergenic
pseudoGene76136.01	Chr1A	500103744	500103902	+	sp_Q9SX31_PERK9_ARATH	166	225	0.483333333333333	0.0847457627118644	0	others	44.46	0	0	0	0	Unitary-truncated	intergenic
pseudoGene4900.01	Chr1A	500298770	500299069	+	Osati.rna18857-XP_015630332.1	21	121	0.326732673267327	0.426160337552743	0	others	21.31	0	0	0	0	Unitary-full	intergenic
pseudoGene168352.01	Chr1A	501238333	501238704	+	Tturg.TRITD3Av1G165800.1	216	338	0.682926829268293	0.363905325443787	0	others	192.62	0	0	1	4	RET-full	intergenic
pseudoGene190715.01	Chr1A	501276589	501277179	+	Bdist.rna24487-XP_024316846.1	388	584	0.624365482233503	0.33446519524618	0	others	241.81	0	0	0	5	FRAG	intergenic
pseudoGene84157.01	Chr1A	501324240	501326244	-	Telon.Tel7E01T1010400.1	1	665	0.36390977443609	0.552325581395349	1	others	436.78	2	0	0	3	FRAG	intergenic
pseudoGene152996.01	Chr1A	501326247	501328374	-	Turar.rna-gnl_WGS:AOTI_mrna.TRIUR3_12411-EMS62309.1	791	1414	0.355769230769231	0.441301272984441	2	others	215.64	1	1	1	7	Unitary-full	intergenic
pseudoGene127370.01	Chr1A	501418262	501418699	+	Tturg.TRITD3Av1G211920.1	1	146	0.732876712328767	0.163128491620112	0	others	258.45	0	0	0	5	FRAG	intergenic
pseudoGene70731.01	Chr1A	501437497	501437809	+	Scere.ScWN5R01G638900.1	143	217	0.813333333333333	0.0797872340425532	0	others	102.35	0	1	1	18	Unitary-truncated	intergenic
pseudoGene14008.01	Chr1A	501470180	501471007	+	Turar.rna-gnl_WGS:AOTI_mrna.TRIUR3_12788-EMS60789.1	491	762	0.915441176470588	0.356955380577428	0	others	570.55	0	0	1	3	RET-full	intergenic
pseudoGene169076.01	Chr1A	501560748	501561287	+	Telon.Tel4E01T556500.1	454	633	0.8	0.279503105590062	0	others	344.56	0	0	1	3	RET-full	intergenic
pseudoGene3421.01	Chr1A	501565971	501567150	-	Telon.Tel5E01T339600.1	169	426	0.837209302325581	0.271008403361345	0	others	455.86	0	2	1	10	Unitary-full	intergenic
pseudoGene184757.01	Chr1A	501843091	501846484	+	Hvulg.HORVU.MOREX.r2.1HG0055950.1	1	1130	0.823893805309735	1	1	others	2142.74	3	0	0	0	Unitary-full	intergenic
pseudoGene131538.01	Chr1A	501849196	501849525	-	Turar.rna-gnl_WGS:AOTI_mrna.TRIUR3_33747-EMS53935.1	634	743	0.736363636363636	0.148048452220727	0	others	191.69	0	0	0	10	FRAG	intergenic
pseudoGene190400.01	Chr1A	501866454	501869589	+	Aspel.AE.SPELTOIDES.r1.1BG0055350.1	1	1130	0.856637168141593	1	0	others	2251.14	1	0	0	0	Unitary-full	intergenic
pseudoGene61733.01	Chr1A	501856858	501858456	+	Taest.TraesCS3D03G1033800.1	860	1413	0.308664259927798	0.374324324324324	0	self	132.43	0	0	1	6	RET-full	exon
pseudoGene88304.01	Chr1A	501967240	501967959	+	Taest.TraesCS6B03G1049400.1	96	324	0.37117903930131	0.476091476091476	0	self	109.3	0	0	0	2	FRAG	intergenic
pseudoGene172178.01	Chr1A	502152142	502152363	+	Bdist.rna37324-XP_010239022.3	940	1011	0.416666666666667	0.0694310511089682	0	others	43	0	0	0	2	FRAG	intergenic
pseudoGene6375.01	Chr1A	502307030	502308791	+	Telon.Tel3E01T532100.1	605	986	0.574803149606299	0.386409736308316	0	others	283.56	0	5	1	21	Unitary-full	intergenic
pseudoGene46057.01	Chr1A	502309891	502311253	-	Telon.Tel1E01T500100.1	1	435	0.894009216589862	0.997701149425287	0	others	873.26	1	1	1	2	Unitary-full	exon
pseudoGene68970.01	Chr1A	502315322	502322577	-	Scere.ScWN1R01G420100.1	1	1284	0.96171875	0.996884735202492	1	others	2591.37	2	10	1	10	Unitary-full	exon
pseudoGene182398.01	Chr1A	502336209	502340508	+	Taest.TraesCS7A03G1316300.2	596	1558	0.578125	0.591133004926108	2	self	832.92	4	5	1	22	DUP-full	intergenic
pseudoGene119165.01	Chr1A	502336784	502336918	-	Telon.Tel3E01T010600.1	52	103	0.480769230769231	0.0748201438848921	0	others	39.6	0	0	0	8	FRAG	intergenic
pseudoGene4045.01	Chr1A	502546799	502547098	-	Turar.rna-gnl_WGS:AOTI_mrna.TRIUR3_35028-EMS45333.1	1	100	0.69	0.431034482758621	0	others	172.09	0	0	1	2	RET-full	intergenic
pseudoGene127891.01	Chr1A	5029565	5030104	+	Taest.TraesCS1D03G0010600.1	1	184	0.71195652173913	1	1	self	279.97	0	0	0	0	DUP-full	intergenic
pseudoGene21051.01	Chr1A	503189456	503189632	-	Tturg.TRITD5Av1G235630.2	79	137	0.661016949152542	0.409722222222222	0	others	97.34	0	0	0	2	FRAG	intergenic
pseudoGene188985.01	Chr1A	503364537	503368671	-	Hvulg.HORVU.MOREX.r2.1HG0055690.1	1	432	0.631944444444444	1	1	others	455.55	1	1	0	0	Unitary-full	exon
pseudoGene188966.01	Chr1A	503364974	503365474	+	Hvulg.HORVU.MOREX.r2.1HG0055690.1	257	432	0.551136363636364	0.407407407407407	0	others	108.35	3	0	0	0	Unitary-full	intergenic
pseudoGene16570.01	Chr1A	5034458	5035169	+	Hvulg.HORVU.MOREX.r2.1HG0000460.1	1	244	0.741803278688525	1	2	others	330.95	1	0	0	0	Unitary-full	intergenic
pseudoGene160516.01	Chr1A	503473051	503473996	-	Taest.TraesCS1D03G0738000.1	1	310	0.909677419354839	1	0	self	622.6	1	0	0	0	DUP-full	intergenic
pseudoGene69807.01	Chr1A	50363757	50364149	+	Turar.rna-gnl_WGS:AOTI_mrna.TRIUR3_08270-EMS60066.1	687	817	0.366412213740458	0.158212560386473	1	others	53.14	0	0	1	16	RET-truncated	intergenic
pseudoGene77825.01	Chr1A	50368122	50369896	-	Taest.TraesCS1D03G0148900.1	1	499	0.925851703406814	1	1	self	1048.03	1	1	0	0	DUP-full	intergenic
pseudoGene165566.01	Chr1A	50376808	50377051	+	Taest.TraesCS5B03G1187800.1	1	76	0.789473684210526	1	0	self	111.67	1	0	0	0	DUP-full	intergenic
pseudoGene40655.01	Chr1A	50428633	50428728	+	Scere.ScWN4R01G371700.1	18	49	0.84375	0.0906515580736544	0	others	59.35	0	0	1	12	RET-truncated	intergenic
pseudoGene99862.01	Chr1A	504292251	504292619	-	Turar.rna-gnl_WGS:AOTI_mrna.TRIUR3_29037-EMS50999.1	350	469	0.416666666666667	0.17725258493353	0	others	76.98	0	0	1	12	RET-truncated	intergenic
pseudoGene63116.01	Chr1A	504309590	504310059	-	Taest.TraesCS7A03G1270700.2	174	330	0.78343949044586	0.242283950617284	0	self	242.83	3	0	1	5	RET-full	intergenic
pseudoGene7041.01	Chr1A	504559267	504559491	+	Hvulg.HORVU.MOREX.r2.7HG0623530.1	564	638	0.453333333333333	0.117554858934169	0	others	55.32	0	0	0	7	FRAG	intergenic
pseudoGene64485.01	Chr1A	504859419	504859676	-	Turar.rna-gnl_WGS:AOTI_mrna.TRIUR3_16434-EMS49720.1	565	650	0.523255813953488	0.104878048780488	0	others	94.28	0	0	0	17	FRAG	intergenic
pseudoGene88383.01	Chr1A	505562717	505563241	-	Aspel.AE.SPELTOIDES.r1.4BG0333910.1	40	210	0.403508771929825	0.131741140215716	0	others	133.73	0	0	0	3	FRAG	intergenic
pseudoGene106967.01	Chr1A	505618081	505618605	-	Turar.rna-gnl_WGS:AOTI_mrna.TRIUR3_22348-EMS52220.1	481	657	0.604519774011299	0.269406392694064	0	others	232.57	0	0	0	3	FRAG	intergenic
pseudoGene63617.01	Chr1A	505767829	505769751	-	Turar.rna-gnl_WGS:AOTI_mrna.TRIUR3_21579-EMS59381.1	815	1134	0.798107255520505	0.279541446208113	0	others	281.89	7	4	1	25	Unitary-full	intergenic
pseudoGene163635.01	Chr1A	505968276	505970396	-	Tturg.TRITD2Bv1G225610.1	376	1084	0.346967559943583	0.49338900487126	0	others	340.48	0	0	0	0	Unitary-full	intergenic
pseudoGene161611.01	Chr1A	505977698	505981211	-	Aspel.AE.SPELTOIDES.r1.1BG0074230.1	1	1314	0.681126331811263	1	5	others	1871.17	1	1	0	0	Unitary-full	intergenic
pseudoGene107846.01	Chr1A	506481400	506482159	-	Telon.Tel3E01T104200.1	912	1163	0.369047619047619	0.207407407407407	0	others	187.99	1	0	0	3	FRAG	intergenic
pseudoGene45459.01	Chr1A	506496478	506496837	-	Turar.rna-gnl_WGS:AOTI_mrna.TRIUR3_29226-EMS56612.1	562	681	0.875	0.176211453744493	1	others	216.25	0	0	1	14	RET-truncated	intergenic
pseudoGene97853.01	Chr1A	506498219	506499067	+	Turar.rna-gnl_WGS:AOTI_mrna.TRIUR3_23187-EMS45135.1	1	229	0.825327510917031	0.215428033866416	0	others	457.75	0	1	1	4	Unitary-full	intergenic
pseudoGene152944.01	Chr1A	506512456	506515058	+	Turar.rna-gnl_WGS:AOTI_mrna.TRIUR3_12411-EMS62309.1	746	1391	0.42015503875969	0.456152758132956	1	others	349.33	0	2	1	7	Unitary-full	intergenic
pseudoGene10231.01	Chr1A	506585497	506585784	+	Turar.rna-gnl_WGS:AOTI_mrna.TRIUR3_20709-EMS63467.1	70	165	0.447916666666667	0.117647058823529	0	others	84.34	0	0	0	10	FRAG	intergenic
pseudoGene198302.01	Chr1A	506812894	506813724	+	Tturg.TRITD5Bv1G111480.6	360	550	0.789473684210526	0.345454545454545	0	others	209.18	3	2	1	5	Unitary-full	intergenic
pseudoGene190872.01	Chr1A	506981933	506982589	-	Sbico.rna36484-XP_021321120.1	134	357	0.357142857142857	0.26890756302521	1	others	144.66	0	0	0	7	FRAG	intergenic
pseudoGene81690.01	Chr1A	507040395	507040562	-	Tturg.TRITD6Av1G156850.17	1	58	0.586206896551724	0.479338842975207	1	others	54.4	0	0	1	5	RET-full	intergenic
pseudoGene160571.01	Chr1A	507202558	507202794	-	sp_Q9ZNQ8_PERK4_ARATH	1	75	0.386666666666667	0.118483412322275	0	others	36.99	0	0	0	0	Unitary-truncated	intergenic
pseudoGene65914.01	Chr1A	507254414	507256270	-	Osati.rna18680-XP_015630921.1	413	1012	0.471666666666667	0.499583680266445	0	others	615.75	0	0	0	8	FRAG	intergenic
pseudoGene164620.01	Chr1A	507828539	507839038	-	Hvulg.HORVU.MOREX.r2.6HG0485110.1	1	526	0.44106463878327	0.542827657378741	2	others	352.5	1	1	1	2	Unitary-full	intergenic
pseudoGene16905.01	Chr1A	507979003	507979685	-	Ataus.AET1Gv20750000.2	1	195	0.943589743589744	0.9375	0	others	362.62	1	1	1	2	Unitary-full	exon
pseudoGene17.01	Chr1A	507993725	507994398	-	Taest.TraesCS1A03G0781800.1	1	191	0.994764397905759	1	0	self	388.57	1	1	1	2	DUP-full	exon
pseudoGene16904.01	Chr1A	507998045	507998728	-	Ataus.AET1Gv20750000.2	1	195	0.948717948717949	0.9375	0	others	374.71	1	1	1	2	Unitary-full	exon
pseudoGene114179.01	Chr1A	5080247	5081242	-	Turar.rna-gnl_WGS:AOTI_mrna.TRIUR3_21117-EMS57120.1	1	358	0.837988826815642	1	1	others	665.6	0	0	0	0	Unitary-full	intergenic
pseudoGene103645.01	Chr1A	508056512	508056847	+	Tturg.TRITD1Bv1G045390.5	256	363	0.861111111111111	0.297520661157025	0	others	218.13	0	0	0	6	FRAG	intergenic
pseudoGene126207.01	Chr1A	508495576	508495938	+	Sbico.rna18131-XP_002458391.2	758	875	0.483050847457627	0.134857142857143	1	others	89.18	0	0	1	13	RET-truncated	intergenic
pseudoGene67557.01	Chr1A	508507383	508509197	-	Turar.rna-gnl_WGS:AOTI_mrna.TRIUR3_11871-EMS68524.1	700	1287	0.710884353741497	0.446469248291572	2	others	941.38	2	0	1	23	RET-full	intergenic
pseudoGene78769.01	Chr1A	509048229	509048360	+	Scere.ScWN2R01G478400.1	23	63	0.560975609756098	0.0767790262172285	0	others	30.93	0	0	0	8	FRAG	intergenic
pseudoGene139735.01	Chr1A	509059337	509059492	-	Taest.TraesCS2D03G0807700.1	1	48	0.583333333333333	0.0997920997920998	0	self	48.11	0	0	0	4	FRAG	intergenic
pseudoGene151030.01	Chr1A	509257117	509257275	+	Hvulg.HORVU.MOREX.r2.6HG0525130.1	62	115	0.740740740740741	0.147138964577657	0	others	78.58	0	0	0	3	FRAG	intergenic
pseudoGene113356.01	Chr1A	509331153	509331431	-	sp_Q9FNR1_RBG3_ARATH	131	228	0.489795918367347	0.317152103559871	0	others	71.71	0	0	0	5	FRAG	intergenic
pseudoGene189499.01	Chr1A	509331169	509339372	+	Osati.rna4803-XP_025876780.1	69	244	0.511363636363636	0.228571428571429	1	others	116.39	0	1	0	8	Unitary-full	intergenic
pseudoGene123748.01	Chr1A	509374593	509374823	-	Osati.rna41491-XP_025876184.1	121	198	0.423076923076923	0.0878378378378378	0	others	72.6	0	0	0	7	FRAG	intergenic
pseudoGene67742.01	Chr1A	509532927	509533151	+	sp_Q9FPQ6_GP1_CHLRE	203	279	0.493506493506494	0.138738738738739	0	others	76.79	0	0	0	8	FRAG	intergenic
pseudoGene191952.01	Chr1A	509533040	509533198	-	Taest.TraesCS2D03G1342400.1	25	77	0.622641509433962	0.13151364764268	0	self	61.08	0	0	0	0	DUP-truncated	intergenic
pseudoGene132484.01	Chr1A	509544096	509544290	-	Osati.rna18992-XP_015630541.1	568	637	0.528571428571429	0.10989010989011	0	others	55.87	0	0	0	6	FRAG	intergenic
pseudoGene134983.01	Chr1A	509544106	509544330	+	Sbico.rna44121-XP_002440369.1	74	158	0.529411764705882	0.132398753894081	0	others	72.98	0	0	0	0	Unitary-truncated	intergenic
pseudoGene123394.01	Chr1A	509680489	509681003	-	Sbico.rna46854-XP_002438579.1	223	350	0.515625	0.271186440677966	0	others	64.08	0	1	1	4	Unitary-full	intergenic
pseudoGene195416.01	Chr1A	509695871	509702899	+	Turar.rna-gnl_WGS:AOTI_mrna.TRIUR3_00284-EMS56681.1	1	658	0.966360856269113	0.993920972644377	0	others	1237.52	1	9	1	10	Unitary-full	exon
pseudoGene195383.01	Chr1A	509698918	509699127	-	Turar.rna-gnl_WGS:AOTI_mrna.TRIUR3_00284-EMS56681.1	465	534	0.628571428571429	0.106382978723404	0	others	94.08	0	0	0	10	FRAG	intergenic
pseudoGene160158.01	Chr1A	509699219	509702299	-	Taest.TraesCS7A03G0564200.1	170	557	0.701030927835051	0.597842835130971	0	self	393.35	5	2	1	2	DUP-full	intergenic
pseudoGene174263.01	Chr1A	509711165	509711688	+	Taest.TraesCS1B03G0902000.1	1	175	0.88	1	1	self	330.77	1	0	0	0	DUP-full	exon
pseudoGene195382.01	Chr1A	509752999	509753394	+	Turar.rna-gnl_WGS:AOTI_mrna.TRIUR3_00284-EMS56681.1	527	658	0.659090909090909	0.200607902735562	0	others	194.18	0	0	1	10	RET-full	intergenic
pseudoGene79249.01	Chr1A	509807358	509807881	+	Turar.rna-gnl_WGS:AOTI_mrna.TRIUR3_00289-EMS56686.1	1	175	0.982857142857143	1	0	others	392.38	1	0	0	0	Unitary-full	intergenic
pseudoGene75101.01	Chr1A	510039234	510041746	+	Sbico.rna3206-XP_002467137.2	124	896	0.44300518134715	0.861607142857143	1	others	571.49	1	1	1	5	Unitary-full	intergenic
pseudoGene65928.01	Chr1A	510046676	510047305	-	Tturg.TRITD3Bv1G028830.10	1391	1595	0.463414634146341	0.0827614049253129	0	others	168.78	0	0	1	47	RET-truncated	intergenic
pseudoGene116393.01	Chr1A	510124027	510131777	+	Aspel.AE.SPELTOIDES.r1.2BG0116560.1	1	617	0.723856209150327	0.883116883116883	0	others	630.59	4	10	1	13	Unitary-full	exon
pseudoGene185753.01	Chr1A	510219307	510221796	-	sp_P10388_GLT5_WHEAT	1	848	0.765330188679245	1	1	others	1337.66	0	0	0	0	Unitary-full	exon
pseudoGene156096.01	Chr1A	510409297	510420043	-	Scere.ScWN1R01G430800.1	1	748	0.589812332439678	0.997326203208556	0	others	668.47	1	3	0	0	Unitary-full	intergenic
pseudoGene65939.01	Chr1A	510426438	510428014	+	Taest.TraesCS1B03G0906200.1	1	526	0.866920152091255	0.49763481551561	0	self	1053.87	1	0	0	2	FRAG	intergenic
pseudoGene116614.01	Chr1A	51088129	51091416	-	Turar.rna-gnl_WGS:AOTI_mrna.TRIUR3_30171-EMS63882.1	2169	2459	0.889655172413793	0.117934119560797	0	others	476.46	3	2	1	21	Unitary-truncated	intergenic
pseudoGene42140.01	Chr1A	511769726	511770419	+	Ataus.AET1Gv20758700.1	1	232	0.926724137931034	0.501079913606911	0	others	484.6	2	0	0	0	Unitary-full	intergenic
pseudoGene116876.01	Chr1A	511822534	511822839	-	Turar.rna-gnl_WGS:AOTI_mrna.TRIUR3_13455-EMS53293.1	1	101	0.584158415841584	0.10676532769556	0	others	106.61	0	0	0	10	FRAG	intergenic
pseudoGene24541.01	Chr1A	511849868	511850041	-	Telon.Tel4E01T451700.1	67	124	0.603448275862069	0.21969696969697	0	others	68.85	0	0	0	6	FRAG	intergenic
pseudoGene181738.01	Chr1A	511934202	511934652	-	Turar.rna-gnl_WGS:AOTI_mrna.TRIUR3_12719-EMS54701.1	317	466	0.646666666666667	0.321888412017167	0	others	211.29	1	0	1	11	RET-full	intergenic
pseudoGene125510.01	Chr1A	512490200	512490442	+	Turar.rna-gnl_WGS:AOTI_mrna.TRIUR3_16916-EMS55548.1	303	382	0.475	0.209424083769634	0	others	65.5	0	0	0	7	FRAG	intergenic
pseudoGene14417.01	Chr1A	512585079	512588978	-	Bdist.rna19292-XP_014754072.1	119	1139	0.536728697355534	0.89640035118525	2	others	1062.22	0	1	1	7	Unitary-full	intergenic
pseudoGene87799.01	Chr1A	512618393	512620989	+	Tturg.TRITD1Bv1G171140.1	1	889	0.887514060742407	1	2	others	1862.03	1	0	0	0	Unitary-full	intergenic
pseudoGene52862.01	Chr1A	512687313	512687687	+	Turar.rna-gnl_WGS:AOTI_mrna.TRIUR3_16002-EMS45039.1	1482	1606	0.496	0.0778331257783313	1	others	110.29	0	0	1	15	RET-truncated	intergenic
pseudoGene117708.01	Chr1A	512690605	512690808	-	Hvulg.HORVU.MOREX.r2.UnG0635230.1	145	212	0.897058823529412	0.320754716981132	0	others	137.11	0	0	0	0	Unitary-full	intergenic
pseudoGene87794.01	Chr1A	512695327	512696181	+	Tturg.TRITD1Bv1G171140.1	560	848	0.892733564013841	0.325084364454443	1	others	599.9	0	0	0	0	Unitary-full	intergenic
pseudoGene179629.01	Chr1A	512735877	512737844	-	Sbico.rna29721-XP_002447513.2	95	745	0.456221198156682	0.873825503355705	1	others	665.66	0	0	0	4	FRAG	intergenic
pseudoGene113359.01	Chr1A	512920289	512922031	-	Taest.TraesCS1B03G0913200.1	1	406	0.624691358024691	0.997536945812808	1	self	427.25	2	2	0	0	DUP-full	intergenic
pseudoGene10476.01	Chr1A	512925357	512925680	+	Tturg.TRITD5Av1G114860.1	382	496	0.347826086956522	0.21780303030303	0	others	48.76	0	0	0	3	FRAG	intergenic
pseudoGene105110.01	Chr1A	512934669	512935628	+	Tturg.TRITD3Bv1G078480.1	321	642	0.894409937888199	0.501557632398754	1	others	680.66	0	0	1	10	RET-full	intergenic
pseudoGene21242.01	Chr1A	512948707	512948937	-	Turar.rna-gnl_WGS:AOTI_mrna.TRIUR3_17463-EMS64238.1	1	77	0.675324675324675	0.0784114052953157	0	others	118.44	0	0	1	11	RET-truncated	intergenic
pseudoGene22357.01	Chr1A	51295250	51295641	+	Osati.rna49658-XP_015616512.1	207	339	0.466165413533835	0.319711538461538	0	others	106.18	1	0	0	2	FRAG	intergenic
pseudoGene39878.01	Chr1A	513078502	513082430	-	Hvulg.HORVU.MOREX.r2.4HG0301260.1	1	1096	0.500912408759124	1	1	others	1011.42	2	1	1	4	Unitary-full	intergenic
pseudoGene15159.01	Chr1A	513097655	513098149	-	Tturg.TRITD7Av1G029940.1	1	135	0.711111111111111	0.283613445378151	0	others	217.24	0	1	1	12	Unitary-full	intergenic
pseudoGene174471.01	Chr1A	513391386	513391724	+	Tturg.TRITD2Av1G048480.1	134	247	0.517543859649123	0.461538461538462	0	others	113.63	0	0	1	4	RET-full	intergenic
pseudoGene66229.01	Chr1A	51379149	51381030	+	Scere.ScWN1R01G540600.1	127	319	0.526041666666667	0.573134328358209	1	others	107.5	1	1	1	3	Unitary-full	intergenic
pseudoGene109873.01	Chr1A	513821129	513821395	+	Turar.rna-gnl_WGS:AOTI_mrna.TRIUR3_23848-EMS61800.1	36	127	0.641304347826087	0.305647840531561	0	others	101.88	0	0	0	5	FRAG	intergenic
pseudoGene197072.01	Chr1A	513918927	513919172	-	Tturg.TRITD3Av1G151000.4	316	400	0.741176470588235	0.102781136638452	1	others	94.96	0	0	0	12	FRAG	intergenic
pseudoGene124391.01	Chr1A	514332603	514335907	+	Ataus.AET5Gv21210500.1	22	904	0.646258503401361	0.942307692307692	2	others	1126.41	5	1	1	2	Unitary-full	exon
pseudoGene190960.01	Chr1A	5143762	5143941	-	Bdist.rna18431-XP_024315500.1	30	90	0.459016393442623	0.204013377926421	0	others	42.49	0	0	0	0	Unitary-full	intergenic
pseudoGene100344.01	Chr1A	5145729	5146100	+	sp_Q9SY66_FRS11_ARATH	54	178	0.368	0.183823529411765	0	others	76.98	0	0	0	0	Unitary-truncated	intergenic
pseudoGene76489.01	Chr1A	514723013	514723203	-	Tturg.TRITD5Av1G125000.18	132	213	0.609756097560976	0.205513784461153	0	others	64.03	1	0	0	8	FRAG	intergenic
pseudoGene88585.01	Chr1A	514832862	514833559	-	Tturg.TRITD7Av1G110760.2	57	204	0.810810810810811	0.4	0	others	174.4	2	2	1	10	Unitary-full	intergenic
pseudoGene180436.01	Chr1A	514838388	514838540	+	Taest.TraesCS3B03G1039600.1	1	53	0.811320754716981	0.329192546583851	0	self	97	0	0	0	2	FRAG	intergenic
pseudoGene188206.01	Chr1A	514839369	514839524	+	Scere.ScWN3R01G315300.1	1	57	0.385964912280702	0.0817790530846485	0	others	32.82	0	0	0	7	FRAG	intergenic
pseudoGene74928.01	Chr1A	514881997	514882146	-	Taest.TraesCS3D03G0972000.1	65	114	0.58	0.43859649122807	0	self	63.07	0	0	0	2	FRAG	intergenic
pseudoGene124361.01	Chr1A	514884498	514884593	-	Tturg.TRITD5Bv1G242430.12	303	334	0.625	0.0557491289198606	0	others	37.81	0	0	0	8	FRAG	intergenic
pseudoGene47400.01	Chr1A	514891236	514891667	-	Telon.Tel6E01T016200.1	148	260	0.867256637168142	0.434615384615385	0	others	147.47	2	0	1	6	RET-full	intergenic
pseudoGene177117.01	Chr1A	515008189	515008440	+	Scere.ScWN5R01G439500.1	1	83	0.373493975903614	0.139495798319328	0	others	35.48	0	0	0	6	FRAG	intergenic
pseudoGene30851.01	Chr1A	515008484	515009035	-	Tturg.TRITD7Av1G082650.3	1	184	0.407608695652174	0.285271317829457	0	others	132.11	0	0	1	12	RET-full	intergenic
pseudoGene164692.01	Chr1A	515008490	515011678	+	Hvulg.HORVU.MOREX.r2.6HG0485110.1	20	969	0.511578947368421	0.980392156862745	1	others	864.24	0	1	1	2	Unitary-full	intergenic
pseudoGene17462.01	Chr1A	515046707	515046871	+	Turar.rna-gnl_WGS:AOTI_mrna.TRIUR3_07775-EMS57450.1	119	173	0.672727272727273	0.317919075144509	0	others	78.55	0	0	0	3	FRAG	intergenic
pseudoGene72694.01	Chr1A	515046767	515050169	-	Telon.Tel5E01T521000.1	58	1185	0.374113475177305	0.926869350862777	2	others	741.1	2	0	0	2	FRAG	intergenic
pseudoGene15383.01	Chr1A	515153532	515159039	-	Bdist.rna39728-XP_024310552.1	421	960	0.422222222222222	0.551020408163265	0	others	333.64	1	1	1	3	Unitary-full	exon
pseudoGene116523.01	Chr1A	515171286	515171696	+	Turar.rna-gnl_WGS:AOTI_mrna.TRIUR3_34523-EMS60458.1	362	498	0.328467153284672	0.259469696969697	0	others	90.82	0	0	0	5	FRAG	intergenic
pseudoGene121578.01	Chr1A	515192410	515193054	-	Ataus.AET2Gv20855700.35	116	338	0.484304932735426	0.25	0	others	257.84	0	0	0	6	FRAG	intergenic
pseudoGene2399.01	Chr1A	515248611	515248968	-	Scere.ScWN3R01G445800.1	22	164	0.713286713286713	0.572	0	others	193.35	1	0	0	0	Unitary-full	intergenic
pseudoGene13289.01	Chr1A	515410170	515411945	+	sp_P10978_POLX_TOBAC	21	605	0.388034188034188	0.440512048192771	1	others	346.99	0	0	0	0	Unitary-full	intergenic
pseudoGene86308.01	Chr1A	51543255	51550134	-	Taest.TraesCS1D03G0154800.1	1	813	0.725707257072571	1	5	self	1161.13	3	1	0	0	DUP-full	exon
pseudoGene38015.01	Chr1A	515698639	515698911	+	Turar.rna-gnl_WGS:AOTI_mrna.TRIUR3_21493-EMS62322.1	587	679	0.43010752688172	0.110846245530393	0	others	68.01	0	0	1	10	RET-truncated	intergenic
pseudoGene147277.01	Chr1A	515752107	515752667	-	Turar.rna-gnl_WGS:AOTI_mrna.TRIUR3_00990-EMS47235.1	22	134	0.548672566371681	0.0784177654406662	0	others	100.49	0	1	1	30	Unitary-truncated	intergenic
pseudoGene14932.01	Chr1A	516001374	516002017	-	Telon.Tel2E01T186400.1	164	353	0.846560846560847	0.351301115241636	1	others	324.59	0	1	1	4	Unitary-full	intergenic
pseudoGene164274.01	Chr1A	51623484	51626938	-	Telon.Tel6E01T447800.1	16	1164	0.360313315926893	0.944124897288414	5	others	487.15	7	0	0	2	FRAG	intergenic
pseudoGene116540.01	Chr1A	516511574	516511984	+	Turar.rna-gnl_WGS:AOTI_mrna.TRIUR3_34523-EMS60458.1	362	498	0.321167883211679	0.259469696969697	0	others	86.82	0	0	0	5	FRAG	intergenic
pseudoGene47401.01	Chr1A	516592995	516593450	-	Scere.ScWN4R01G183600.1	346	439	0.795698924731183	0.154742096505824	0	others	127.86	0	1	1	6	Unitary-truncated	intergenic
pseudoGene162047.01	Chr1A	517856134	517857249	-	Tturg.TRITD4Av1G255250.1	1	382	0.534031413612565	1	1	others	396.72	0	0	0	0	Unitary-full	exon
pseudoGene14005.01	Chr1A	517858696	517859542	-	Turar.rna-gnl_WGS:AOTI_mrna.TRIUR3_12788-EMS60789.1	491	762	0.834558823529412	0.356955380577428	0	others	497.55	1	0	1	3	RET-full	intergenic
pseudoGene35901.01	Chr1A	517889358	517889468	-	Taest.TraesCS5A03G1208500.1	27	63	0.432432432432432	0.166666666666667	0	self	29.13	0	0	0	3	FRAG	intergenic
pseudoGene112471.01	Chr1A	517927656	517928143	+	Scere.ScWN7R01G397300.1	351	527	0.649717514124294	0.325966850828729	1	others	150.15	2	0	0	2	FRAG	intergenic
pseudoGene104640.01	Chr1A	51794683	51799912	+	Turar.rna-gnl_WGS:AOTI_mrna.TRIUR3_09374-EMS57582.1	1	800	0.975	1	0	others	1828.34	1	2	1	3	Unitary-full	exon
pseudoGene191710.01	Chr1A	518049004	518049060	+	Tturg.TRITD5Bv1G170320.2	12	30	0.947368421052632	0.174311926605505	0	others	32.71	0	0	0	2	FRAG	intergenic
pseudoGene196312.01	Chr1A	518049292	518049345	+	Sbico.rna11840-XP_002460559.1	124	141	0.611111111111111	0.127659574468085	0	others	19.52	0	0	1	4	RET-truncated	intergenic
pseudoGene56509.01	Chr1A	518201682	518202095	+	Tturg.TRITD4Av1G039200.1	1	139	0.561151079136691	0.157239819004525	0	others	186.66	0	0	0	2	FRAG	intergenic
pseudoGene174495.01	Chr1A	518377268	518377706	+	Taest.TraesCS1D03G0787500.1	18	148	0.618320610687023	0.885135135135135	0	self	98.8	1	0	0	2	FRAG	intergenic
pseudoGene8954.01	Chr1A	518386471	518388598	-	Turar.rna-gnl_WGS:AOTI_mrna.TRIUR3_08986-EMS57954.1	694	1089	0.75	0.363636363636364	1	others	523.08	1	3	1	9	Unitary-full	intergenic
pseudoGene60990.01	Chr1A	518404193	518404300	+	Aspel.AE.SPELTOIDES.r1.UnG0792380.1	67	102	0.527777777777778	0.352941176470588	0	others	32.99	0	0	0	0	Unitary-full	intergenic
pseudoGene155464.01	Chr1A	5185974	5187101	-	Tturg.TRITD1Av1G002360.6	1	280	0.953571428571429	1	0	others	584.04	1	1	1	2	Unitary-full	exon
pseudoGene119252.01	Chr1A	518862994	518863161	+	Sbico.rna23639-XP_002454110.2	199	254	0.5	0.108317214700193	0	others	65.95	0	0	0	2	FRAG	intergenic
pseudoGene113531.01	Chr1A	518870036	518872461	-	Scere.ScWN1R01G441500.1	1	274	0.894160583941606	1	0	others	519.67	1	1	1	2	Unitary-full	exon
pseudoGene1042.01	Chr1A	51904424	51907059	+	Tturg.TRITD1Av1G022090.3	1	879	0.989761092150171	1	1	others	2078.86	1	0	0	0	Unitary-full	exon
pseudoGene84715.01	Chr1A	519066626	519069903	+	Aspel.AE.SPELTOIDES.r1.1BG0057570.1	1	427	0.90632318501171	1	0	others	785.18	1	4	1	3	Unitary-full	intergenic
pseudoGene145408.01	Chr1A	519184137	519187411	-	Hvulg.HORVU.MOREX.r2.1HG0063930.1	1	854	0.806791569086651	1	0	others	1457.89	2	4	1	5	Unitary-full	intergenic
pseudoGene165904.01	Chr1A	519302834	519304870	-	Turar.rna-gnl_WGS:AOTI_mrna.TRIUR3_11047-EMS67609.1	993	1665	0.303120356612184	0.36221743810549	0	others	272.73	0	0	0	23	FRAG	intergenic
pseudoGene39518.01	Chr1A	519307619	519314790	+	Tturg.TRITD1Bv1G185210.1	1	1016	0.888669950738916	0.999015748031496	1	others	1864.53	7	2	0	0	Unitary-full	intergenic
pseudoGene65873.01	Chr1A	519416290	519418576	-	Tturg.TRITD6Av1G014490.2	1	538	0.590316573556797	0.99814126394052	2	others	420.87	1	7	1	9	Unitary-full	intergenic
pseudoGene205666.01	Chr1A	519521800	519522111	-	Scere.ScWN3R01G435300.1	31	132	0.382352941176471	0.150664697193501	0	others	49.96	0	0	0	8	FRAG	intergenic
pseudoGene49161.01	Chr1A	519570253	519571393	-	Scere.ScWN2R01G276700.1	311	486	0.698863636363636	0.362139917695473	1	others	190.08	2	1	1	3	Unitary-full	intergenic
pseudoGene20989.01	Chr1A	519621694	519621858	-	Aspel.AE.SPELTOIDES.r1.4BG0376470.1	344	395	0.692307692307692	0.0947176684881603	0	others	60.51	0	0	0	5	FRAG	intergenic
pseudoGene109527.01	Chr1A	519640589	519641722	-	Osati.rna31412-XP_015642362.1	387	766	0.365789473684211	0.401267159450898	0	others	305.54	0	0	0	7	FRAG	intergenic
pseudoGene92885.01	Chr1A	519644934	519645462	+	Turar.rna-gnl_WGS:AOTI_mrna.TRIUR3_26891-EMS64521.1	533	708	0.4375	0.248587570621469	0	others	130.23	1	0	0	5	FRAG	intergenic
pseudoGene76350.01	Chr1A	519824331	519834807	-	Turar.rna-gnl_WGS:AOTI_mrna.TRIUR3_17614-EMS55457.1	1	789	0.973180076628352	0.257311863292803	0	others	1414.74	1	14	1	73	Unitary-full	exon
pseudoGene94888.01	Chr1A	519836252	519836521	+	Sbico.rna43286-XP_002441356.1	382	488	0.607476635514019	0.202651515151515	0	others	101.48	0	0	0	0	Unitary-full	intergenic
pseudoGene67976.01	Chr1A	5199020	5199928	+	Hvulg.HORVU.MOREX.r2.UnG0624290.1	968	1212	0.622950819672131	0.201320132013201	0	others	274.06	0	1	1	2	Unitary-full	intergenic
pseudoGene48870.01	Chr1A	520020854	520021554	-	Turar.rna-gnl_WGS:AOTI_mrna.TRIUR3_04196-EMS45351.1	423	625	0.832512315270936	0.28	1	others	360.4	0	1	1	15	Unitary-full	intergenic
pseudoGene176137.01	Chr1A	520220883	520221269	-	Tturg.TRITD6Av1G053330.1	197	325	0.542635658914729	0.175510204081633	0	others	151.12	0	0	1	6	RET-truncated	intergenic
pseudoGene84934.01	Chr1A	520245783	520245929	+	Aspel.AE.SPELTOIDES.r1.3BG0303520.1	57	105	0.693877551020408	0.318181818181818	0	others	71.57	0	0	1	3	RET-full	intergenic
pseudoGene72760.01	Chr1A	520248334	520248645	+	Hvulg.HORVU.MOREX.r2.2HG0157110.1	21	124	0.798076923076923	0.838709677419355	2	others	181.49	0	0	0	0	Unitary-full	intergenic
pseudoGene53333.01	Chr1A	520484177	520484248	+	Osati.rna33891-XP_015644683.1	173	196	0.583333333333333	0.0366412213740458	0	others	19.61	0	0	0	7	FRAG	intergenic
pseudoGene67570.01	Chr1A	520693655	520698319	-	Hvulg.HORVU.MOREX.r2.7HG0608630.1	134	410	0.613138686131387	0.668292682926829	1	others	188.08	2	4	1	9	Unitary-full	intergenic
pseudoGene5978.01	Chr1A	521063699	521074827	+	Taest.TraesCS1D03G0789800.1	1	807	0.67905824039653	1	0	self	967.27	2	3	1	9	DUP-full	intergenic
pseudoGene185260.01	Chr1A	521555025	521556080	+	Taest.TraesCS1D03G0790400.1	11	328	0.955974842767296	0.969512195121951	0	self	692.56	1	1	1	2	DUP-full	intergenic
pseudoGene19042.01	Chr1A	521609657	521611531	-	Tturg.TRITD2Av1G173900.1	1	628	0.542993630573248	0.98125	1	others	805.67	0	0	0	0	Unitary-full	intergenic
pseudoGene108066.01	Chr1A	521701143	521702056	+	Ataus.AET1Gv20033700.3	417	687	0.321033210332103	0.383309759547383	0	others	94.01	0	1	1	5	Unitary-full	intergenic
pseudoGene23215.01	Chr1A	521728556	521731246	-	Aspel.AE.SPELTOIDES.r1.4BG0359910.1	1	807	0.696406443618339	0.563154221912073	0	others	1286.31	1	1	1	4	Unitary-full	intergenic
pseudoGene153351.01	Chr1A	521738986	521740475	-	Aspel.AE.SPELTOIDES.r1.5BG0427110.1	83	536	0.492273730684327	0.845149253731343	0	others	327.66	1	1	1	3	Unitary-full	intergenic
pseudoGene155748.01	Chr1A	521742426	521745661	-	Taest.TraesCS1A03G0821300.1	1	485	0.905154639175258	1	0	self	957.39	1	2	1	3	DUP-full	intergenic
pseudoGene14016.01	Chr1A	521861647	521862456	-	Turar.rna-gnl_WGS:AOTI_mrna.TRIUR3_12788-EMS60789.1	491	762	0.838235294117647	0.356955380577428	0	others	521.09	0	0	1	3	RET-full	intergenic
pseudoGene128263.01	Chr1A	52188904	52193549	+	Aspel.AE.SPELTOIDES.r1.UnG0843390.1	1	1544	0.645077720207254	0.972292191435768	4	others	2255.62	1	0	0	0	Unitary-full	intergenic
pseudoGene170962.01	Chr1A	522051601	522051864	+	Tturg.TRITD5Av1G250230.4	184	271	0.590909090909091	0.324723247232472	0	others	119.74	0	0	1	5	RET-full	intergenic
pseudoGene135118.01	Chr1A	522069730	522070063	+	Hvulg.HORVU.MOREX.r2.1HG0063490.1	368	478	0.612612612612613	0.232217573221757	0	others	136.41	1	0	0	3	FRAG	intergenic
pseudoGene96789.01	Chr1A	522088197	522088502	+	Scere.ScWN7R01G456300.1	1	103	0.427184466019417	0.104145601617796	0	others	58.04	0	0	0	5	FRAG	intergenic
pseudoGene104729.01	Chr1A	522152518	522154862	-	Taest.TraesCS1D03G0791800.1	1	538	0.936802973977695	1	0	self	1142.79	1	2	1	3	DUP-full	intergenic
pseudoGene111383.01	Chr1A	52218783	52219157	+	Taest.TraesCS7D03G1266200.1	327	436	0.609090909090909	0.179153094462541	0	self	75.96	1	1	1	16	DUP-truncated	intergenic
pseudoGene97229.01	Chr1A	522305698	522307489	+	Taest.TraesCS7D03G0296200.1	495	989	0.727272727272727	0.500505561172902	4	self	620.1	1	2	1	7	DUP-full	intergenic
pseudoGene4052.01	Chr1A	522497719	522498027	-	Turar.rna-gnl_WGS:AOTI_mrna.TRIUR3_35028-EMS45333.1	1	103	0.611650485436893	0.443965517241379	1	others	134.84	0	0	1	2	RET-full	intergenic
pseudoGene164269.01	Chr1A	522537619	522537798	+	Scere.ScWN7R01G344200.1	660	715	0.410714285714286	0.0720720720720721	0	others	23.4	0	0	0	6	FRAG	intergenic
pseudoGene71073.01	Chr1A	522581827	522582786	+	Taest.TraesCS2A03G1317100.1	273	508	0.85042735042735	0.355083459787557	3	self	294.52	0	3	1	13	DUP-full	intergenic
pseudoGene73813.01	Chr1A	522645391	522645459	-	Turar.rna-gnl_WGS:AOTI_mrna.TRIUR3_27238-EMS57332.1	437	459	0.391304347826087	0.0450097847358121	0	others	16.57	0	0	0	12	FRAG	intergenic
pseudoGene177921.01	Chr1A	522647731	522648048	-	Turar.rna-gnl_WGS:AOTI_mrna.TRIUR3_06001-EMS67383.1	953	1055	0.611650485436893	0.0976303317535545	0	others	109.34	0	0	1	19	RET-truncated	intergenic
pseudoGene156347.01	Chr1A	522671141	522671251	-	Turar.rna-gnl_WGS:AOTI_mrna.TRIUR3_06201-EMS54363.1	155	195	0.609756097560976	0.18141592920354	0	others	36.29	0	0	0	3	FRAG	intergenic
pseudoGene41774.01	Chr1A	522988672	522988782	+	Aspel.AE.SPELTOIDES.r1.3BG0292910.1	116	152	0.918918918918919	0.243421052631579	0	others	72.1	0	0	0	3	FRAG	intergenic
pseudoGene100549.01	Chr1A	523587765	523588109	-	Turar.rna-gnl_WGS:AOTI_mrna.TRIUR3_17690-EMS52747.1	225	338	0.482456140350877	0.337278106508876	0	others	123.01	0	0	1	4	RET-full	intergenic
pseudoGene126675.01	Chr1A	523626818	523627933	-	Bdist.rna30529-XP_024317204.1	34	293	0.403846153846154	0.345744680851064	0	others	171.29	0	1	1	9	Unitary-full	intergenic
pseudoGene146603.01	Chr1A	523650443	523659177	+	Osati.rna8487-XP_015626910.1	101	490	0.587179487179487	0.769230769230769	0	others	465.87	1	1	1	2	Unitary-full	intergenic
pseudoGene202287.01	Chr1A	523704359	523705072	-	Turar.rna-gnl_WGS:AOTI_mrna.TRIUR3_22464-EMS58832.1	325	561	0.721518987341772	0.422459893048128	0	others	440.8	0	0	1	14	RET-full	intergenic
pseudoGene143080.01	Chr1A	523706528	523708147	+	Taest.TraesCS1D03G0796900.1	1	507	0.88560157790927	1	0	self	939.72	4	1	1	2	DUP-full	intergenic
pseudoGene204183.01	Chr1A	523862005	523862649	-	Turar.rna-gnl_WGS:AOTI_mrna.TRIUR3_20923-EMS66195.1	465	638	0.396551724137931	0.272727272727273	1	others	57.16	0	1	1	10	Unitary-full	intergenic
pseudoGene12352.01	Chr1A	524266802	524272351	-	Tturg.TRITD1Bv1G185680.1	1	367	0.893732970027248	1	0	others	762.93	1	1	1	3	Unitary-full	intergenic
pseudoGene20131.01	Chr1A	524272999	524273472	+	Hvulg.HORVU.MOREX.r2.2HG0114200.1	636	793	0.670886075949367	0.199243379571248	2	others	194.96	0	0	1	8	RET-truncated	intergenic
pseudoGene179582.01	Chr1A	524599771	524601673	-	Sbico.rna29721-XP_002447513.2	114	745	0.471518987341772	0.848322147651007	0	others	681.14	1	0	0	4	FRAG	intergenic
pseudoGene26096.01	Chr1A	524799724	524801184	+	Turar.rna-gnl_WGS:AOTI_mrna.TRIUR3_06558-EMS49109.1	1108	1312	0.463414634146341	0.148335745296671	0	others	180.7	0	1	1	7	Unitary-truncated	intergenic
pseudoGene169893.01	Chr1A	524805381	524805524	+	Hvulg.HORVU.MOREX.r2.1HG0007090.1	67	114	0.583333333333333	0.0948616600790514	0	others	37.41	0	0	0	2	FRAG	intergenic
pseudoGene43358.01	Chr1A	524828042	524830614	+	Telon.Tel6E01T560700.1	112	232	0.783333333333333	0.338028169014085	0	others	134.94	0	2	1	6	Unitary-full	intergenic
pseudoGene119284.01	Chr1A	524826014	524826136	+	Taest.TraesCS5A03G0617500.1	154	194	0.658536585365854	0.14041095890411	0	self	58.98	0	0	0	4	FRAG	intergenic
pseudoGene1670.01	Chr1A	524848408	524848649	-	Tturg.TRITD2Bv1G002780.3	377	457	0.802469135802469	0.135225375626043	0	others	134.7	1	0	0	9	FRAG	intergenic
pseudoGene131685.01	Chr1A	524848794	524848910	-	Scere.ScWN7R01G532800.1	272	310	0.769230769230769	0.0795918367346939	0	others	63.82	0	0	0	7	FRAG	intergenic
pseudoGene160576.01	Chr1A	525096622	525096690	-	sp_Q9ZNQ8_PERK4_ARATH	29	51	0.695652173913043	0.0363349131121643	0	others	31.5	0	0	0	0	Unitary-truncated	intergenic
pseudoGene161544.01	Chr1A	525993724	525997685	+	Aspel.AE.SPELTOIDES.r1.1BG0074230.1	1	1314	0.821917808219178	1	0	others	2637.11	1	0	0	0	Unitary-full	intergenic
pseudoGene127186.01	Chr1A	526081689	526081799	+	Osati.rna4692-XP_015628671.1	78	116	0.512820512820513	0.0581222056631893	0	others	38.51	0	0	0	8	FRAG	intergenic
pseudoGene202682.01	Chr1A	526294174	526295943	+	Aspel.AE.SPELTOIDES.r1.UnG0839490.1	1	451	0.917777777777778	0.997782705099778	0	others	992.38	1	1	1	2	Unitary-full	intergenic
pseudoGene48210.01	Chr1A	526309676	526309726	-	Hvulg.HORVU.MOREX.r2.7HG0538510.1	260	276	0.764705882352941	0.0476190476190476	0	others	28.54	0	0	0	5	FRAG	intergenic
pseudoGene196190.01	Chr1A	526309790	526309888	-	Taest.TraesCS7D03G0189500.1	239	273	0.514285714285714	0.0980392156862745	0	self	26.62	0	0	1	5	RET-truncated	intergenic
pseudoGene1634.01	Chr1A	526676027	526676268	+	Tturg.TRITD2Bv1G002780.3	377	457	0.790123456790123	0.135225375626043	0	others	132.71	1	0	0	9	FRAG	intergenic
pseudoGene43354.01	Chr1A	526696098	526696914	-	Telon.Tel6E01T560700.1	112	281	0.779761904761905	0.473239436619718	0	others	135.68	2	3	1	6	Unitary-full	intergenic
pseudoGene100765.01	Chr1A	526699395	526699553	-	Sbico.rna45371-XP_021304825.1	169	221	0.566037735849057	0.152298850574713	0	others	64.11	0	0	0	6	FRAG	intergenic
pseudoGene144354.01	Chr1A	526717170	526718611	-	Osati.rna49845-XP_025877173.1	1	484	0.440082644628099	1	0	others	428.59	1	0	0	0	Unitary-full	intergenic
pseudoGene185882.01	Chr1A	526733281	526735228	-	Osati.rna21511-XP_025880893.1	201	823	0.342443729903537	0.632113821138211	1	others	313.88	1	1	0	5	Unitary-full	intergenic
pseudoGene169892.01	Chr1A	526739941	526740084	-	Hvulg.HORVU.MOREX.r2.1HG0007090.1	67	114	0.5625	0.0948616600790514	0	others	36.41	0	0	0	2	FRAG	intergenic
pseudoGene132469.01	Chr1A	527595117	527595440	-	Turar.rna-gnl_WGS:AOTI_mrna.TRIUR3_31748-EMS55682.1	1	108	0.833333333333333	0.0909090909090909	0	others	211.99	0	0	1	25	RET-truncated	intergenic
pseudoGene128926.01	Chr1A	527597667	527598083	+	sp_Q9LS95_PERK6_ARATH	47	184	0.492753623188406	0.197142857142857	0	others	147.52	0	0	0	16	FRAG	intergenic
pseudoGene194980.01	Chr1A	52764638	52764844	+	sp_A6MM27_RPOC1_BUXMI	73	141	0.782608695652174	0.100729927007299	0	others	131.08	0	0	0	0	Unitary-truncated	intergenic
pseudoGene21383.01	Chr1A	528263151	528264291	+	Bdist.rna23446-XP_024315682.1	1	381	0.393700787401575	1	0	others	269.08	1	0	0	0	Unitary-full	intergenic
pseudoGene114521.01	Chr1A	528334124	528335072	+	Turar.rna-gnl_WGS:AOTI_mrna.TRIUR3_22881-EMS57818.1	511	796	0.706293706293706	0.35929648241206	0	others	405.77	2	0	1	5	RET-full	intergenic
pseudoGene67858.01	Chr1A	528418668	528418928	-	Turar.rna-gnl_WGS:AOTI_mrna.TRIUR3_20734-EMS66295.1	1	87	0.517241379310345	0.128508124076809	2	others	75.07	0	0	0	7	FRAG	intergenic
pseudoGene149153.01	Chr1A	528437673	528438034	-	Ataus.AET4Gv20216500.9	25	144	0.591666666666667	0.441176470588235	0	others	133.62	1	0	0	2	FRAG	intergenic
pseudoGene172589.01	Chr1A	528782912	528787114	+	sp_Q9C660_PEK10_ARATH	1	699	0.478448275862069	0.913385826771654	0	others	415.97	1	5	0	7	Unitary-full	intergenic
pseudoGene2505.01	Chr1A	528783904	528784011	-	Scere.ScWNUn01G185000.1	81	116	0.5	0.0559875583203732	0	others	27.56	0	0	0	6	FRAG	intergenic
pseudoGene175191.01	Chr1A	528788322	528788656	+	Hvulg.HORVU.MOREX.r2.6HG0465740.1	47	159	0.31858407079646	0.523148148148148	0	others	42.73	1	0	0	0	Unitary-full	intergenic
pseudoGene176348.01	Chr1A	529359950	529361535	+	Turar.rna-gnl_WGS:AOTI_mrna.TRIUR3_10479-EMS63484.1	278	505	0.526315789473684	0.438461538461538	1	others	194.77	0	1	1	4	Unitary-full	intergenic
pseudoGene11496.01	Chr1A	529427457	529427986	+	Ataus.AET6Gv20435700.7	1	177	0.779661016949153	0.360488798370672	1	others	305.03	1	0	1	4	RET-full	intergenic
pseudoGene163553.01	Chr1A	529471168	529472334	+	Aspel.AE.SPELTOIDES.r1.1BG0059390.1	1	388	0.920103092783505	1	1	others	887.09	0	0	0	0	Unitary-full	intergenic
pseudoGene27906.01	Chr1A	529569993	529571444	-	Telon.Tel4E01T086200.1	717	1202	0.3559670781893	0.394160583941606	0	others	362.28	0	0	0	4	FRAG	intergenic
pseudoGene7741.01	Chr1A	529645791	529647044	+	Turar.rna-gnl_WGS:AOTI_mrna.TRIUR3_30901-EMS51959.1	1115	1445	0.634441087613293	0.229065743944637	0	others	427.85	0	1	1	8	Unitary-full	intergenic
pseudoGene26631.01	Chr1A	53030861	53030935	+	Aspel.AE.SPELTOIDES.r1.6BG0510400.1	43	67	0.64	0.122549019607843	0	others	33.31	0	0	0	3	FRAG	intergenic
pseudoGene87087.01	Chr1A	53050285	53052791	-	Scere.ScWN6R01G306900.1	505	866	0.844875346260388	0.416859122401848	1	others	639.82	0	1	1	7	Unitary-full	intergenic
pseudoGene165371.01	Chr1A	530611557	530611742	-	Taest.TraesCS3B03G1284400.1	1	64	0.34375	0.321608040201005	0	self	36.9	0	0	1	4	RET-full	intergenic
pseudoGene174181.01	Chr1A	530932462	530932602	+	Turar.rna-gnl_WGS:AOTI_mrna.TRIUR3_03515-EMS63741.1	437	483	0.659574468085106	0.0910852713178295	0	others	58.59	0	0	0	6	FRAG	intergenic
pseudoGene131349.01	Chr1A	530984649	530984975	+	Telon.Tel2E01T325400.1	1	109	0.532110091743119	0.244943820224719	0	others	97.71	0	0	0	3	FRAG	intergenic
pseudoGene69231.01	Chr1A	531327832	531328911	+	Turar.rna-gnl_WGS:AOTI_mrna.TRIUR3_06389-EMS48472.1	837	1197	0.515235457063712	0.301587301587302	1	others	422.45	0	0	1	13	RET-full	intergenic
pseudoGene17749.01	Chr1A	531451964	531455222	+	Ataus.AET1Gv20814700.4	1	1145	0.827947598253275	1	0	others	2153.9	3	0	0	0	Unitary-full	intergenic
pseudoGene46537.01	Chr1A	531813589	531814214	+	Turar.rna-gnl_WGS:AOTI_mrna.TRIUR3_29448-EMS64889.1	308	516	0.952153110047847	0.405038759689922	0	others	455.63	1	0	0	4	FRAG	intergenic
pseudoGene118455.01	Chr1A	531824018	531827238	-	Tturg.TRITD6Av1G218500.2	1	1034	0.699903194578896	0.981006647673314	0	others	1614.71	2	1	1	3	Unitary-full	intergenic
pseudoGene18112.01	Chr1A	532268738	532278962	+	Bdist.rna28262-XP_024317341.1	203	493	0.419243986254296	0.572834645669291	1	others	163.87	1	1	1	4	Unitary-full	intergenic
pseudoGene103238.01	Chr1A	532390378	532392726	-	Scere.ScWN1R01G458300.1	1	385	0.903645833333333	0.997402597402597	0	others	685.54	2	2	1	3	Unitary-full	exon
pseudoGene83735.01	Chr1A	53266991	53269364	+	Telon.Tel3E01T025000.1	141	399	0.474708171206226	0.439316239316239	0	others	141.96	0	4	1	13	Unitary-full	intergenic
pseudoGene162417.01	Chr1A	532675480	532679610	-	Taest.TraesCS1A03G0843400.1	583	1114	0.711026615969582	0.472172351885099	5	self	335.2	5	8	1	21	DUP-full	intergenic
pseudoGene131534.01	Chr1A	532931838	532932167	-	Turar.rna-gnl_WGS:AOTI_mrna.TRIUR3_33747-EMS53935.1	634	743	0.663636363636364	0.148048452220727	0	others	173.2	0	0	0	10	FRAG	intergenic
pseudoGene41628.01	Chr1A	532961514	532964349	+	Osati.rna41506-XP_015611104.1	161	1015	0.477751756440281	0.728668941979522	4	others	688.14	1	2	1	4	Unitary-full	intergenic
pseudoGene133439.01	Chr1A	532996210	532996389	+	sp_Q9M644_LEP_ARATH	22	75	0.481481481481481	0.255924170616114	0	others	44.56	0	0	0	0	Unitary-full	intergenic
pseudoGene19049.01	Chr1A	53310595	53312478	-	Tturg.TRITD2Av1G173900.1	1	631	0.52931854199683	0.9859375	1	others	725.56	3	0	0	0	Unitary-full	intergenic
pseudoGene67181.01	Chr1A	53315697	53315978	-	Turar.rna-gnl_WGS:AOTI_mrna.TRIUR3_26801-EMS56088.1	1640	1737	0.581632653061224	0.0536986301369863	0	others	128.63	0	0	0	9	FRAG	intergenic
pseudoGene87122.01	Chr1A	533167522	533170033	+	Scere.ScWN6R01G306900.1	505	866	0.847645429362881	0.416859122401848	0	others	654.91	1	1	1	7	Unitary-full	intergenic
pseudoGene24451.01	Chr1A	533337043	533339956	-	Taest.TraesCS1B03G0972400.1	1	535	0.902803738317757	1	1	self	1026.41	0	3	1	5	DUP-full	intergenic
pseudoGene71152.01	Chr1A	533342497	533352294	-	Ataus.AET1Gv20821000.9	544	824	0.773381294964029	0.288681204569055	3	others	189.31	5	4	1	16	Unitary-full	intergenic
pseudoGene24443.01	Chr1A	533353022	533355166	-	Taest.TraesCS1B03G0972400.1	1	535	0.732710280373832	1	0	self	696.38	3	3	1	5	DUP-full	intergenic
pseudoGene13823.01	Chr1A	533357358	533361009	-	Tturg.TRITD1Bv1G188810.3	123	889	0.975130890052356	0.859392575928009	0	others	1404.89	1	13	1	16	Unitary-full	exon
pseudoGene13313.01	Chr1A	533560858	533561501	-	Taest.TraesCS5D03G0964100.1	167	381	0.409302325581395	0.513126491646778	0	self	52.93	3	0	0	0	DUP-full	intergenic
pseudoGene43281.01	Chr1A	533775926	533779498	+	Scere.ScWN1R01G491900.1	144	891	0.941097724230254	0.838383838383838	1	others	1517.09	2	4	1	8	Unitary-full	exon
pseudoGene107273.01	Chr1A	533917620	533921493	+	Scere.ScWN3R01G369600.6	66	561	0.766734279918864	0.878787878787879	0	others	524.17	1	10	1	13	Unitary-full	intergenic
pseudoGene183992.01	Chr1A	533937968	533938102	-	Telon.Tel1E01T555300.1	174	218	0.822222222222222	0.188284518828452	0	others	84.83	0	0	1	7	RET-truncated	intergenic
pseudoGene125173.01	Chr1A	534089174	534089401	+	Aspel.AE.SPELTOIDES.r1.3BG0267400.1	1651	1730	0.4125	0.0447427293064877	0	others	61.32	0	0	0	24	FRAG	intergenic
pseudoGene170953.01	Chr1A	534090928	534091188	-	Tturg.TRITD5Av1G250230.4	184	271	0.590909090909091	0.324723247232472	0	others	116.52	0	0	1	5	RET-full	intergenic
pseudoGene10186.01	Chr1A	534105389	534107682	+	Tturg.TRITD1Bv1G189920.1	1	428	0.845794392523365	1	1	others	711.02	1	3	1	3	Unitary-full	intergenic
pseudoGene127176.01	Chr1A	534156610	534163742	+	Aspel.AE.SPELTOIDES.r1.UnG0753240.1	1	940	0.883995703544576	0.990425531914894	0	others	1630.46	1	11	1	12	Unitary-full	intergenic
pseudoGene33618.01	Chr1A	534144842	534152882	+	Tturg.TRITD1Bv1G189980.2	309	937	0.904991948470209	0.662753468516542	0	others	1072.55	1	9	1	12	Unitary-full	intergenic
pseudoGene188007.01	Chr1A	534177790	534178052	-	Scere.ScWN5R01G139200.1	1	82	0.621951219512195	0.518987341772152	0	others	90.21	1	0	1	3	RET-full	intergenic
pseudoGene203094.01	Chr1A	534184869	534186301	+	Tturg.TRITD1Av1G199640.2	1	409	0.611793611793612	0.578947368421053	1	others	450.95	2	2	1	11	Unitary-full	exon
pseudoGene82906.01	Chr1A	534208033	534208822	+	Sbico.rna25920-XP_021315308.1	481	701	0.561085972850679	0.27625	0	others	249.36	0	1	0	0	Unitary-full	intergenic
pseudoGene26123.01	Chr1A	534225363	534229974	+	Telon.Tel6E01T350600.1	452	915	0.864224137931034	0.474437627811861	1	others	783.31	1	5	1	14	Unitary-full	intergenic
pseudoGene115347.01	Chr1A	534304348	534314024	+	Telon.Tel7E01T240100.1	705	935	0.656521739130435	0.245989304812834	1	others	250.85	2	1	1	12	Unitary-full	intergenic
pseudoGene165871.01	Chr1A	53441849	53444055	-	Turar.rna-gnl_WGS:AOTI_mrna.TRIUR3_11047-EMS67609.1	989	1720	0.622950819672131	0.393972012917115	8	others	923.15	1	0	0	23	FRAG	intergenic
pseudoGene66124.01	Chr1A	534434648	534442385	+	Tturg.TRITD1Av1G199870.2	1	905	0.93072625698324	0.988950276243094	3	others	1522.71	3	12	1	12	Unitary-full	intergenic
pseudoGene97305.01	Chr1A	534443570	534448064	-	Tturg.TRITD1Av1G199880.3	1	906	0.976536312849162	0.987858719646799	0	others	1725.51	1	12	1	14	Unitary-full	exon
pseudoGene39465.01	Chr1A	534449535	534460175	-	Tturg.TRITD1Av1G199890.1	1	920	0.973655323819978	0.972251867662754	0	others	1723.9	1	13	1	13	Unitary-full	exon
pseudoGene85762.01	Chr1A	534465556	534469767	-	Taest.TraesCS1B03G0979900.2	1	820	0.785714285714286	0.990243902439024	0	self	1205.96	1	10	1	12	DUP-full	exon
pseudoGene119291.01	Chr1A	534490837	534509060	-	Tturg.TRITD7Av1G124780.18	85	669	0.753424657534247	0.551463644948064	2	others	761.64	1	3	1	7	Unitary-full	exon
pseudoGene17708.01	Chr1A	534517385	534528140	-	Tturg.TRITD1Bv1G190420.3	1	1358	0.956360946745562	0.995581737849779	1	others	2157.9	2	29	1	30	Unitary-full	exon
pseudoGene94538.01	Chr1A	534618949	534623341	+	Aspel.AE.SPELTOIDES.r1.1BG0060750.1	40	781	0.557823129251701	0.909653465346535	0	others	635.25	1	8	1	11	Unitary-full	exon
pseudoGene108458.01	Chr1A	53469434	53469496	-	Bdist.rna41061-XP_014757683.1	162	182	0.619047619047619	0.0638297872340425	0	others	31.13	0	0	0	0	Unitary-truncated	intergenic
pseudoGene59592.01	Chr1A	534838495	534839013	+	Tturg.TRITD6Av1G170830.3	1	190	0.536842105263158	0.43778801843318	0	others	177.92	0	0	1	7	RET-full	intergenic
pseudoGene111233.01	Chr1A	534848066	534850060	-	Scere.ScWN1R01G494800.1	1	359	0.856741573033708	0.991643454038997	0	others	540.18	1	4	1	5	Unitary-full	exon
pseudoGene153533.01	Chr1A	534854582	534855983	-	Tturg.TRITD1Av1G200150.2	1	473	0.949260042283298	1	0	others	1073.48	1	0	0	0	Unitary-full	intergenic
pseudoGene8762.01	Chr1A	534956787	534958221	-	Taest.TraesCS1A03G0852300.1	1	477	0.9958071278826	1	0	self	1130.2	2	0	1	3	RET-full	exon
pseudoGene44837.01	Chr1A	534964086	534965366	-	Aspel.AE.SPELTOIDES.r1.UnG0755000.1	47	474	0.904205607476635	0.90295358649789	1	others	907.54	0	0	0	0	Unitary-full	intergenic
pseudoGene20128.01	Chr1A	534959530	534960008	-	Hvulg.HORVU.MOREX.r2.2HG0114200.1	635	793	0.685534591194969	0.200504413619168	0	others	252.47	1	0	1	8	RET-full	intergenic
pseudoGene152079.01	Chr1A	534960621	534960737	-	Tturg.TRITD1Bv1G042870.2	61	99	0.846153846153846	0.3046875	0	others	76.06	0	0	0	2	FRAG	intergenic
pseudoGene153001.01	Chr1A	534963802	534963893	+	Hvulg.HORVU.MOREX.r2.UnG0633180.1	1	31	0.645161290322581	0.298076923076923	0	others	27.13	1	0	0	0	Unitary-full	intergenic
pseudoGene135641.01	Chr1A	534984600	534984878	+	Turar.rna-gnl_WGS:AOTI_mrna.TRIUR3_09602-EMS45924.1	384	478	0.410526315789474	0.198744769874477	0	others	69.59	0	0	1	7	RET-truncated	intergenic
pseudoGene121182.01	Chr1A	535003946	535004158	-	Scere.ScWN5R01G621500.1	14	85	0.458333333333333	0.136105860113422	0	others	43.51	0	0	0	4	FRAG	intergenic
pseudoGene106966.01	Chr1A	535020043	535020556	+	Turar.rna-gnl_WGS:AOTI_mrna.TRIUR3_22348-EMS52220.1	487	657	0.555555555555556	0.26027397260274	0	others	190.81	1	0	0	3	FRAG	intergenic
pseudoGene182307.01	Chr1A	535070764	535071530	-	Taest.TraesCS7A03G1316300.2	1125	1383	0.424710424710425	0.15948275862069	1	self	180.14	2	0	0	22	FRAG	intergenic
pseudoGene85371.01	Chr1A	535143247	535143522	-	Telon.Tel3E01T882900.1	1	94	0.563829787234043	0.42152466367713	0	others	101.44	0	0	1	5	RET-full	intergenic
pseudoGene178820.01	Chr1A	5355580	5356170	+	Scere.ScWN6R01G113200.1	517	685	0.625	0.191562143671608	1	others	100.36	2	1	1	19	Unitary-truncated	intergenic
pseudoGene80189.01	Chr1A	535796268	535797146	+	Tturg.TRITD6Av1G094630.1	1	298	0.694630872483222	0.203969883641342	0	others	475.08	0	0	0	0	Unitary-full	intergenic
pseudoGene156417.01	Chr1A	535953941	535954252	+	Taest.TraesCS3B03G0872600.1	743	847	0.39047619047619	0.110062893081761	0	self	30.7	0	0	0	7	FRAG	intergenic
pseudoGene119437.01	Chr1A	536018344	536018505	+	Telon.Tel6E01T269800.1	45	99	0.636363636363636	0.0420168067226891	0	others	62.45	0	0	0	5	FRAG	intergenic
pseudoGene42874.01	Chr1A	536194648	536195049	+	Tturg.TRITD6Av1G185520.4	1119	1252	0.753731343283582	0.10702875399361	0	others	244.52	0	0	1	5	RET-truncated	intergenic
pseudoGene204179.01	Chr1A	536205416	536206658	-	Turar.rna-gnl_WGS:AOTI_mrna.TRIUR3_20923-EMS66195.1	409	595	0.620320855614973	0.293103448275862	1	others	180.8	0	2	1	10	Unitary-full	intergenic
pseudoGene142518.01	Chr1A	536350136	536350435	+	Sbico.rna39193-XP_021301569.1	642	744	0.330097087378641	0.123058542413381	0	others	36.06	0	0	0	0	Unitary-truncated	intergenic
pseudoGene171080.01	Chr1A	536528919	536529811	-	Turar.rna-gnl_WGS:AOTI_mrna.TRIUR3_07360-EMS64730.1	65	309	0.471311475409836	0.312020460358056	1	others	146.9	0	2	1	13	Unitary-full	intergenic
pseudoGene138373.01	Chr1A	536663256	536663569	-	Tturg.TRITD2Av1G248540.5	1	117	0.735042735042735	0.133561643835616	0	others	156.98	1	0	0	10	FRAG	intergenic
pseudoGene26510.01	Chr1A	536745539	536746169	-	Scere.ScWN1R01G499300.1	340	524	0.864864864864865	0.353053435114504	0	others	349.05	0	1	1	5	Unitary-full	intergenic
pseudoGene174294.01	Chr1A	536774072	536775040	+	Taest.TraesCS5D03G1198800.1	20	377	0.76536312849162	0.258670520231214	1	self	543.41	2	0	0	0	DUP-full	intergenic
pseudoGene55537.01	Chr1A	536795896	536796093	-	Taest.TraesCS3A03G0722900.3	86	148	0.571428571428571	0.087378640776699	1	self	45.57	0	0	0	8	FRAG	intergenic
pseudoGene113809.01	Chr1A	536912042	536912269	+	Telon.Tel5E01T671600.1	149	235	0.367816091954023	0.109987357774968	0	others	35.98	0	0	0	7	FRAG	intergenic
pseudoGene12328.01	Chr1A	536934377	536937540	+	Osati.rna50276-XP_025877363.1	14	1051	0.425818882466281	0.867167919799499	1	others	787.75	1	0	0	0	Unitary-full	intergenic
pseudoGene110452.01	Chr1A	537128107	537128373	+	Turar.rna-gnl_WGS:AOTI_mrna.TRIUR3_22220-EMS68865.1	1035	1126	0.434782608695652	0.0795159896283492	0	others	62.32	0	0	0	6	FRAG	intergenic
pseudoGene31632.01	Chr1A	537172010	537172949	+	Ataus.AET1Gv20861600.2	35	350	0.867088607594937	0.579816513761468	1	others	629.22	1	0	0	0	Unitary-full	intergenic
pseudoGene93133.01	Chr1A	537186202	537186729	+	Taest.TraesCS1B03G1014600.1	610	804	0.825641025641026	0.242537313432836	0	self	361.51	0	0	0	0	DUP-full	intergenic
pseudoGene78287.01	Chr1A	537424574	537425758	-	Bdist.rna46663-XP_003581478.3	1	397	0.448362720403023	0.258463541666667	1	others	357.92	0	0	0	15	FRAG	intergenic
pseudoGene153475.01	Chr1A	537457610	537458144	+	Taest.TraesCSU03G0145400.1	1	170	0.782352941176471	1	0	self	286.22	1	0	0	0	DUP-full	intergenic
pseudoGene205658.01	Chr1A	537467077	537467508	+	Turar.rna-gnl_WGS:AOTI_mrna.TRIUR3_22077-EMS49448.1	433	569	0.751824817518248	0.22495894909688	0	others	199.1	0	0	0	9	FRAG	intergenic
pseudoGene133734.01	Chr1A	537580096	537580713	-	Turar.rna-gnl_WGS:AOTI_mrna.TRIUR3_32551-EMS66669.1	1	210	0.676190476190476	0.148514851485149	0	others	353.14	0	0	0	13	FRAG	intergenic
pseudoGene40029.01	Chr1A	537902690	537902914	+	Telon.Tel6E01T169800.1	1	75	0.4	0.190839694656489	0	others	46.09	0	0	0	2	FRAG	intergenic
pseudoGene103403.01	Chr1A	537982359	537982682	+	Telon.Tel3E01T449500.1	52	167	0.629310344827586	0.223938223938224	1	others	122.03	0	0	0	8	FRAG	intergenic
pseudoGene115237.01	Chr1A	537988216	537988548	+	Turar.rna-gnl_WGS:AOTI_mrna.TRIUR3_12358-EMS61185.1	1	111	0.837837837837838	0.171296296296296	0	others	232.48	0	0	0	16	FRAG	intergenic
pseudoGene6027.01	Chr1A	537995951	537996109	+	Aspel.AE.SPELTOIDES.r1.3BG0199810.1	27	79	0.452830188679245	0.124121779859485	0	others	40.71	0	0	0	0	Unitary-truncated	intergenic
pseudoGene72643.01	Chr1A	538039971	538040309	+	Bdist.rna37151-XP_010239002.1	14	131	0.38135593220339	0.280952380952381	0	others	57.81	0	0	0	0	Unitary-full	intergenic
pseudoGene101503.01	Chr1A	538305101	538305232	+	Telon.Tel1E01T539500.1	102	145	0.909090909090909	0.303448275862069	0	others	92.18	0	0	0	3	FRAG	intergenic
pseudoGene79195.01	Chr1A	538348646	538350030	+	Tturg.TRITD1Bv1G193840.4	38	449	0.946341463414634	0.895196506550218	0	others	838.33	1	2	1	4	Unitary-full	intergenic
pseudoGene100766.01	Chr1A	538354750	538356667	+	Tturg.TRITD1Av1G202260.1	1	639	0.984350547730829	1	0	others	1464.49	1	0	0	0	Unitary-full	exon
pseudoGene166602.01	Chr1A	538354781	538354966	-	Turar.rna-gnl_WGS:AOTI_mrna.TRIUR3_28287-EMS58509.1	200	259	0.433333333333333	0.16	0	others	22.36	0	0	1	7	RET-truncated	intergenic
pseudoGene139983.01	Chr1A	538381174	538381472	+	Hvulg.HORVU.MOREX.r2.2HG0171570.1	235	334	0.95	0.115207373271889	0	others	220.91	1	0	1	7	RET-truncated	intergenic
pseudoGene67766.01	Chr1A	538382129	538382443	-	sp_Q9FPQ6_GP1_CHLRE	222	323	0.470588235294118	0.183783783783784	0	others	56.45	0	0	0	7	FRAG	intergenic
pseudoGene149692.01	Chr1A	538382922	538383064	-	Taest.TraesCS2D03G1272500.1	96	144	0.489795918367347	0.219730941704036	0	self	29.1	1	0	0	0	DUP-full	intergenic
pseudoGene37048.01	Chr1A	538489444	538489770	-	Osati.rna4512-XP_015648247.1	1	122	0.680327868852459	0.613065326633166	1	others	137.24	0	0	1	2	RET-full	intergenic
pseudoGene63164.01	Chr1A	538492202	538492549	+	Telon.Tel2E01T859200.1	127	246	0.483333333333333	0.269662921348315	1	others	46.16	2	0	0	9	FRAG	intergenic
pseudoGene32977.01	Chr1A	538498925	538500076	-	Tturg.TRITD6Av1G012530.1	1	385	0.8	1	1	others	733.17	0	0	0	0	Unitary-full	exon
pseudoGene49961.01	Chr1A	538612856	538615536	-	Osati.rna27883-XP_015639009.1	50	204	0.590909090909091	0.754901960784314	2	others	88.35	1	1	1	2	Unitary-full	intergenic
pseudoGene128807.01	Chr1A	538645257	538651959	-	Tturg.TRITD1Av1G202430.4	1	914	0.996699669966997	0.9945295404814	1	others	1723.57	0	15	1	16	Unitary-full	exon
pseudoGene15332.01	Chr1A	538757271	538758722	+	Bdist.rna39728-XP_024310552.1	498	964	0.400428265524625	0.476530612244898	2	others	290.99	0	0	0	3	FRAG	exon
pseudoGene15340.01	Chr1A	538767064	538772156	+	Bdist.rna39728-XP_024310552.1	415	964	0.429090909090909	0.561224489795918	0	others	387.11	1	1	1	3	Unitary-full	exon
pseudoGene76351.01	Chr1A	538775305	538776747	+	Sbico.rna26596-XP_021317590.1	540	1013	0.417721518987342	0.456207892204042	0	others	349.2	0	0	0	3	FRAG	exon
pseudoGene81956.01	Chr1A	539122986	539123561	+	Turar.rna-gnl_WGS:AOTI_mrna.TRIUR3_17105-EMS65860.1	1	150	0.54	0.249584026622296	0	others	132.55	1	1	1	8	Unitary-full	intergenic
pseudoGene47722.01	Chr1A	539514235	539514448	+	Turar.rna-gnl_WGS:AOTI_mrna.TRIUR3_28067-EMS68248.1	481	551	0.47887323943662	0.10806697108067	0	others	45.11	1	0	0	13	FRAG	intergenic
pseudoGene63911.01	Chr1A	541138575	541139378	-	Scere.ScWN1R01G484900.2	27	297	0.837638376383764	0.325721153846154	1	others	532.14	0	0	0	2	FRAG	intergenic
pseudoGene27535.01	Chr1A	541181095	541181343	+	Tturg.TRITD4Bv1G166890.1	1	95	0.357894736842105	0.165505226480836	0	others	29.94	0	0	0	2	FRAG	intergenic
pseudoGene87769.01	Chr1A	541253128	541255499	-	Turar.rna-gnl_WGS:AOTI_mrna.TRIUR3_21899-EMS67370.1	429	628	0.753768844221106	0.31687898089172	0	others	260.1	0	2	1	12	Unitary-full	intergenic
pseudoGene87774.01	Chr1A	541289038	541295563	-	Turar.rna-gnl_WGS:AOTI_mrna.TRIUR3_21899-EMS67370.1	429	628	0.723618090452261	0.31687898089172	0	others	239.37	1	2	1	12	Unitary-full	intergenic
pseudoGene194541.01	Chr1A	541441378	541441449	-	Tturg.TRITD5Av1G046920.5	61	84	0.541666666666667	0.110599078341014	0	others	26.13	0	0	0	3	FRAG	intergenic
pseudoGene155521.01	Chr1A	541453691	541453946	+	Turar.rna-gnl_WGS:AOTI_mrna.TRIUR3_01512-EMS59038.1	460	557	0.622448979591837	0.175942549371634	0	others	94	1	0	1	8	RET-truncated	intergenic
pseudoGene185086.01	Chr1A	541476394	541486388	+	Taest.TraesCS1B03G1015300.1	1	849	0.890459363957597	1	0	self	1728.41	5	1	0	0	DUP-full	exon
pseudoGene87305.01	Chr1A	541496890	541497048	+	Taest.TraesCS6D03G0161400.1	1	55	0.418181818181818	0.139240506329114	0	self	36.93	0	0	0	2	FRAG	intergenic
pseudoGene10165.01	Chr1A	541502136	541502246	-	Taest.TraesCS3B03G0104700.1	21	57	0.648648648648649	0.0895883777239709	0	self	58.36	0	0	0	0	DUP-truncated	intergenic
pseudoGene7254.01	Chr1A	541540745	541540912	+	sp_Q2HXL0_RBOHC_SOLTU	711	766	0.607142857142857	0.0597014925373134	0	others	75.72	0	0	0	13	FRAG	intergenic
pseudoGene113832.01	Chr1A	541630520	541630642	+	Tturg.TRITD1Av1G210990.3	234	276	0.604651162790698	0.133540372670807	0	others	39.64	0	0	0	0	Unitary-truncated	intron
pseudoGene155986.01	Chr1A	541717197	541718485	+	Taest.TraesCS3D03G0119600.2	60	513	0.508810572687225	0.871401151631478	0	self	380.33	2	0	1	2	RET-full	intergenic
pseudoGene164166.01	Chr1A	54180490	54183729	+	Tturg.TRITD5Bv1G059040.2	1	813	0.415744157441574	0.950877192982456	4	others	506.42	3	2	1	4	Unitary-full	intergenic
pseudoGene146967.01	Chr1A	541808412	541811047	+	Tturg.TRITD5Av1G137650.5	16	268	0.654761904761905	0.311881188118812	0	others	234.93	0	4	1	20	Unitary-full	intergenic
pseudoGene163279.01	Chr1A	54185017	54185382	+	Aspel.AE.SPELTOIDES.r1.1BG0013200.1	1	122	0.827868852459016	0.158647594278283	0	others	251.74	0	0	0	0	Unitary-truncated	intergenic
pseudoGene47384.01	Chr1A	541895659	541895946	+	Telon.Tel6E01T159700.1	1	96	0.375	0.234146341463415	0	others	70.46	0	0	0	4	FRAG	intergenic
pseudoGene186255.01	Chr1A	541936114	541936353	-	Osati.rna21433-XP_015635004.1	282	362	0.876543209876543	0.180803571428571	0	others	159.85	0	0	0	0	Unitary-truncated	intergenic
pseudoGene119420.01	Chr1A	541944429	541944832	-	Telon.Tel6E01T269800.1	29	164	0.647058823529412	0.103896103896104	0	others	166.67	1	0	0	5	FRAG	intergenic
pseudoGene147110.01	Chr1A	541949122	541952691	-	Telon.Tel1E01T582900.1	1	403	0.916876574307305	0.985111662531017	1	others	579.99	0	10	1	11	Unitary-full	exon
pseudoGene163322.01	Chr1A	54199274	54206864	+	Aspel.AE.SPELTOIDES.r1.1BG0013200.1	121	769	0.805855161787365	0.843953185955787	3	others	1161.3	2	1	0	0	Unitary-full	intergenic
pseudoGene42607.01	Chr1A	542010580	542010774	-	Tturg.TRITD1Bv1G197790.2	99	166	0.852941176470588	0.409638554216867	0	others	132.78	0	0	0	3	FRAG	intergenic
pseudoGene149811.01	Chr1A	542091566	542095671	-	Turar.rna-gnl_WGS:AOTI_mrna.TRIUR3_21160-EMS55824.1	1	373	0.948924731182796	0.997319034852547	0	others	723.82	1	3	1	5	Unitary-full	exon
pseudoGene106709.01	Chr1A	542116218	542117030	+	Turar.rna-gnl_WGS:AOTI_mrna.TRIUR3_07820-EMS47118.1	1	263	0.387832699619772	0.448805460750853	2	others	172.21	0	0	1	7	RET-full	intergenic
pseudoGene180381.01	Chr1A	542302157	542304372	-	Telon.Tel2E01T437200.1	1	734	0.365122615803815	0.604612850082372	5	others	194.9	6	0	1	3	RET-full	intergenic
pseudoGene3037.01	Chr1A	542392845	542394346	-	Bdist.rna12578-XP_024314911.1	1	462	0.744588744588745	1	0	others	785.88	1	1	1	3	Unitary-full	intergenic
pseudoGene36858.01	Chr1A	542411079	542411841	-	Turar.rna-gnl_WGS:AOTI_mrna.TRIUR3_25999-EMS66957.1	1	166	0.807228915662651	0.120639534883721	0	others	297.81	0	1	1	14	Unitary-truncated	intergenic
pseudoGene114471.01	Chr1A	542416395	542416812	-	Scere.ScWN6R01G017100.2	51	209	0.742138364779874	0.445378151260504	1	others	168.07	1	0	0	2	FRAG	intergenic
pseudoGene164635.01	Chr1A	542423021	542426360	-	Hvulg.HORVU.MOREX.r2.6HG0485110.1	1	969	0.510835913312694	1	1	others	957.96	1	1	1	2	Unitary-full	intergenic
pseudoGene33060.01	Chr1A	542466919	542467298	-	Taest.TraesCS1D03G0989900.1	121	282	0.506172839506173	0.244343891402715	0	self	56.33	3	0	0	8	FRAG	intergenic
pseudoGene61137.01	Chr1A	542475764	542476027	-	Tturg.TRITD7Bv1G139190.2	43	130	0.818181818181818	0.369747899159664	0	others	154.67	0	0	0	3	FRAG	intergenic
pseudoGene142245.01	Chr1A	542624764	542625230	-	Telon.Tel5E01T548400.1	1	156	0.891025641025641	1	0	others	302.57	1	0	0	0	Unitary-full	intergenic
pseudoGene86711.01	Chr1A	542625539	542625720	-	sp_Q7Y618_YCX1_CALFG	1	61	0.836065573770492	0.813333333333333	1	others	72.02	1	0	0	0	Unitary-full	intergenic
pseudoGene110253.01	Chr1A	542625838	542625963	-	sp_Q1KXY0_RR12_HELAN	76	118	0.627906976744186	0.364406779661017	0	others	46.98	0	0	0	0	Unitary-full	intergenic
pseudoGene160995.01	Chr1A	542691269	542691493	-	Turar.rna-gnl_WGS:AOTI_mrna.TRIUR3_18395-EMS65494.1	130	204	0.346666666666667	0.342465753424658	0	others	47.57	0	0	0	5	FRAG	intergenic
pseudoGene204275.01	Chr1A	542770052	542770450	+	Sbico.rna34108-XP_002445047.2	1	133	0.466165413533835	0.286021505376344	1	others	144.02	0	0	0	6	FRAG	intergenic
pseudoGene134045.01	Chr1A	542808582	542810372	-	Telon.Tel1E01T584000.1	1	364	0.911845730027548	0.997252747252747	1	others	749.24	0	1	0	0	Unitary-full	exon
pseudoGene140869.01	Chr1A	542829643	542830609	-	Taest.TraesCS3B03G1056100.1	361	583	0.855855855855856	0.380789022298456	0	self	338.41	1	2	1	9	DUP-full	intergenic
pseudoGene144989.01	Chr1A	542914102	542914812	+	Taest.TraesCS1D03G0852500.1	140	347	0.831730769230769	0.599423631123919	0	self	339.09	1	1	1	4	DUP-full	intergenic
pseudoGene109087.01	Chr1A	543063473	543064079	+	Tturg.TRITD1Av1G163670.1	864	1039	0.801136363636364	0.16939364773821	1	others	248.08	2	0	1	11	RET-truncated	intergenic
pseudoGene86044.01	Chr1A	543130831	543130944	+	Tturg.TRITD1Bv1G196690.4	51	88	0.789473684210526	0.142857142857143	0	others	69.93	0	0	0	8	FRAG	intergenic
pseudoGene180714.01	Chr1A	543131086	543131217	+	sp_Q94K07_NAP1C_ARATH	211	248	0.710526315789474	0.101604278074866	0	others	48.47	0	0	0	0	Unitary-truncated	intergenic
pseudoGene14505.01	Chr1A	543143956	543148091	-	Aspel.AE.SPELTOIDES.r1.1BG0061810.1	1	340	0.899705014749263	0.997058823529412	0	others	597.52	1	3	1	4	Unitary-full	intergenic
pseudoGene62689.01	Chr1A	543188465	543188799	+	Tturg.TRITD1Bv1G196750.8	1	113	0.725663716814159	0.8828125	0	others	157.39	1	0	1	2	RET-full	intergenic
pseudoGene133674.01	Chr1A	543203574	543205064	+	Turar.rna-gnl_WGS:AOTI_mrna.TRIUR3_32551-EMS66669.1	1	398	0.595477386934673	0.281471004243281	0	others	517.27	0	1	1	13	Unitary-full	intergenic
pseudoGene67088.01	Chr1A	543395441	543395650	+	Telon.Tel2E01T216100.1	1	70	0.857142857142857	0.434782608695652	0	others	143.28	0	0	0	0	Unitary-full	intergenic
pseudoGene165878.01	Chr1A	543456772	543459370	-	Turar.rna-gnl_WGS:AOTI_mrna.TRIUR3_11047-EMS67609.1	989	1858	0.604597701149425	0.468245425188375	0	others	1269.19	2	0	1	23	RET-full	intergenic
pseudoGene172646.01	Chr1A	543725412	543725866	-	Scere.ScWN4R01G158200.2	118	238	0.917355371900826	0.352769679300292	0	others	214.19	1	1	1	9	Unitary-full	intergenic
pseudoGene73361.01	Chr1A	543919194	543927078	-	Turar.rna-gnl_WGS:AOTI_mrna.TRIUR3_30395-EMS60831.1	31	357	0.660550458715596	0.895890410958904	0	others	321.42	1	3	1	4	Unitary-full	intergenic
pseudoGene76776.01	Chr1A	544168457	544168834	+	Turar.rna-gnl_WGS:AOTI_mrna.TRIUR3_24355-EMS63105.1	416	534	0.579831932773109	0.215579710144928	0	others	116.99	0	0	0	6	FRAG	intergenic
pseudoGene160996.01	Chr1A	544168916	544169188	+	Turar.rna-gnl_WGS:AOTI_mrna.TRIUR3_18395-EMS65494.1	130	219	0.355555555555556	0.410958904109589	0	others	53.14	0	0	1	5	RET-full	intergenic
pseudoGene173349.01	Chr1A	544499877	544500176	-	Telon.Tel3E01T647800.1	9	108	0.81	0.256410256410256	0	others	195.95	0	0	0	2	FRAG	intergenic
pseudoGene103397.01	Chr1A	544513643	544514164	-	Telon.Tel3E01T449500.1	1	170	0.652941176470588	0.328185328185328	0	others	225.8	0	0	0	8	FRAG	intergenic
pseudoGene149023.01	Chr1A	544593078	544593347	+	Taest.TraesCS2D03G0108000.1	290	389	0.69	0.0795544948289578	0	self	78.53	2	0	0	8	FRAG	intergenic
pseudoGene123430.01	Chr1A	544607060	544607858	-	Ataus.AET2Gv20935500.3	1	275	0.574545454545455	0.907590759075908	3	others	308.3	2	0	0	0	Unitary-full	intergenic
pseudoGene175937.01	Chr1A	544735037	544735366	+	Turar.rna-gnl_WGS:AOTI_mrna.TRIUR3_21664-EMS54699.1	137	247	0.54954954954955	0.449392712550607	0	others	117.13	0	0	0	4	FRAG	intergenic
pseudoGene70153.01	Chr1A	544770453	544771934	-	Osati.rna16992-XP_025879530.1	1	520	0.651923076923077	1	5	others	639.92	3	0	0	0	Unitary-full	intergenic
pseudoGene45506.01	Chr1A	544775262	544775726	+	Turar.rna-gnl_WGS:AOTI_mrna.TRIUR3_01233-EMS52803.1	377	558	0.423076923076923	0.326164874551971	0	others	135.93	0	0	1	12	RET-full	intergenic
pseudoGene168283.01	Chr1A	544798032	544798495	-	Tturg.TRITD6Av1G052030.1	1	156	0.814102564102564	0.249201277955272	0	others	262.13	2	0	0	11	FRAG	intergenic
pseudoGene200757.01	Chr1A	544910850	544911120	+	Tturg.TRITD1Bv1G195160.1	1	63	0.790322580645161	0.442857142857143	0	others	77.93	0	1	1	5	Unitary-full	intergenic
pseudoGene68016.01	Chr1A	544920293	544922563	+	Ataus.AET4Gv20679100.43	1	714	0.82328190743338	0.99859943977591	0	others	1444.97	2	1	1	2	Unitary-full	intergenic
pseudoGene40975.01	Chr1A	545131084	545131230	+	Hvulg.HORVU.MOREX.r2.3HG0273990.1	177	228	0.673076923076923	0.228070175438596	0	others	65.69	0	0	1	9	RET-full	intergenic
pseudoGene72522.01	Chr1A	545162585	545163268	-	Turar.rna-gnl_WGS:AOTI_mrna.TRIUR3_03930-EMS61574.1	569	786	0.44954128440367	0.241417497231451	0	others	202.3	0	1	1	17	Unitary-full	intergenic
pseudoGene99846.01	Chr1A	545162177	545162578	-	Turar.rna-gnl_WGS:AOTI_mrna.TRIUR3_29037-EMS50999.1	358	486	0.449612403100775	0.190546528803545	0	others	85.43	0	0	1	12	RET-truncated	intergenic
pseudoGene191208.01	Chr1A	545224827	545224964	-	Tturg.TRITD1Av1G168890.5	108	153	0.869565217391304	0.0836363636363636	0	others	84.69	0	0	1	5	RET-truncated	intergenic
pseudoGene73662.01	Chr1A	54532109	54532273	-	Osati.rna33896-XP_015645732.1	37	93	0.421052631578947	0.13013698630137	0	others	34.23	0	0	0	0	Unitary-truncated	intergenic
pseudoGene60915.01	Chr1A	545376900	545377179	+	Tturg.TRITD5Bv1G115590.7	1	97	0.824742268041237	0.232613908872902	0	others	134.24	1	0	1	9	RET-full	intergenic
pseudoGene20469.01	Chr1A	545518085	545519382	-	Taest.TraesCS1D03G0860200.1	1	320	0.4875	1	0	self	212.84	1	2	1	4	DUP-full	intergenic
pseudoGene29807.01	Chr1A	545700617	545701209	+	Sbico.rna31677-XP_002446781.1	370	578	0.397129186602871	0.337096774193548	0	others	155.3	1	0	0	0	Unitary-full	intergenic
pseudoGene165155.01	Chr1A	54580286	54580609	+	Bdist.rna3446-XP_003562674.1	244	321	0.858974358974359	0.172949002217295	0	others	110.5	1	1	1	13	Unitary-truncated	intergenic
pseudoGene92.01	Chr1A	545866750	545866953	-	Tturg.TRITD6Bv1G215920.5	229	295	0.701492537313433	0.111480865224626	1	others	73.38	0	0	0	17	FRAG	intergenic
pseudoGene50303.01	Chr1A	545870576	545871434	-	Telon.Tel7E01T004700.1	36	200	0.557575757575758	0.222672064777328	0	others	111.64	1	2	1	17	Unitary-full	intergenic
pseudoGene129915.01	Chr1A	545931040	545931324	-	Sbico.rna47522-XP_002437398.1	303	407	0.552380952380952	0.236486486486486	0	others	77.24	0	0	0	3	FRAG	intergenic
pseudoGene182968.01	Chr1A	545931757	545932538	+	Tturg.TRITD1Bv1G194760.2	1	248	0.758064516129032	1	0	others	294.76	1	1	1	2	Unitary-full	exon
pseudoGene13622.01	Chr1A	545935699	545936345	+	Tturg.TRITD1Bv1G194680.1	1	204	0.642156862745098	1	0	others	193.1	1	1	1	2	Unitary-full	exon
pseudoGene56316.01	Chr1A	546048846	546053424	+	Hvulg.HORVU.MOREX.r2.5HG0408560.1	19	452	0.543778801843318	0.960176991150443	1	others	414.51	0	1	1	3	Unitary-full	intergenic
pseudoGene190150.01	Chr1A	546107839	546107931	+	Taest.TraesCS1A03G0516100.1	75	105	0.483870967741935	0.0524534686971235	0	self	23.87	0	0	0	11	FRAG	intergenic
pseudoGene168309.01	Chr1A	546536910	546537374	-	Tturg.TRITD6Av1G052030.1	1	157	0.611464968152866	0.250798722044728	0	others	214.45	0	0	1	11	RET-full	intergenic
pseudoGene12314.01	Chr1A	546649475	546653034	+	Osati.rna50276-XP_025877363.1	1	1187	0.432181971356361	0.991645781119465	2	others	962.72	3	0	0	0	Unitary-full	intergenic
pseudoGene935.01	Chr1A	547020555	547021239	-	Scere.ScWN1R01G479800.1	1	225	0.782222222222222	1	0	others	355.94	2	0	1	2	RET-full	intergenic
pseudoGene167734.01	Chr1A	547021657	547022228	+	Taest.TraesCS1D03G0866000.1	90	290	0.741293532338308	0.693103448275862	0	self	293.41	1	0	0	2	FRAG	intergenic
pseudoGene160804.01	Chr1A	547022715	547023763	+	Turar.rna-gnl_WGS:AOTI_mrna.TRIUR3_12195-EMS66403.1	861	1023	0.460122699386503	0.147511312217195	0	others	64.4	1	1	1	13	Unitary-truncated	intergenic
pseudoGene100633.01	Chr1A	547045672	547045947	-	Hvulg.HORVU.MOREX.r2.1HG0009870.1	90	181	0.565217391304348	0.50828729281768	1	others	116.51	0	0	0	0	Unitary-full	intergenic
pseudoGene82643.01	Chr1A	547480877	547481635	-	Tturg.TRITD2Bv1G201730.8	400	660	0.390804597701149	0.354619565217391	0	others	176.29	0	0	1	11	RET-full	intergenic
pseudoGene76554.01	Chr1A	547610680	547611106	-	Telon.Tel5E01T654600.1	1	88	0.602272727272727	0.437810945273632	0	others	72	0	1	1	7	Unitary-full	intergenic
pseudoGene94903.01	Chr1A	547614371	547614957	+	Aspel.AE.SPELTOIDES.r1.5BG0467660.1	28	221	0.520618556701031	0.388	0	others	167.44	1	0	0	0	Unitary-full	intergenic
pseudoGene44109.01	Chr1A	547944926	547945923	-	Hvulg.HORVU.MOREX.r2.1HG0064530.1	1	328	0.871951219512195	1	0	others	652.17	1	0	0	0	Unitary-full	exon
pseudoGene23675.01	Chr1A	547975368	547975985	-	Taest.TraesCS2B03G0933800.1	307	513	0.483091787439614	0.403508771929825	0	self	168.67	0	0	0	0	DUP-full	intergenic
pseudoGene152444.01	Chr1A	548233879	548236091	-	Turar.rna-gnl_WGS:AOTI_mrna.TRIUR3_33125-EMS49407.1	1173	1740	0.534391534391534	0.321793416572077	0	others	612.7	0	4	1	23	Unitary-full	intergenic
pseudoGene195105.01	Chr1A	548510333	548512413	+	Tturg.TRITD2Av1G020830.1	143	727	0.818803418803419	0.804676753782668	3	others	1004.59	2	1	0	0	Unitary-full	intergenic
pseudoGene205483.01	Chr1A	548700768	548700962	+	Turar.rna-gnl_WGS:AOTI_mrna.TRIUR3_31569-EMS55040.1	14	79	0.651515151515151	0.33	0	others	83.3	0	0	0	3	FRAG	intergenic
pseudoGene101987.01	Chr1A	548730472	548730660	-	Turar.rna-gnl_WGS:AOTI_mrna.TRIUR3_18276-EMS53881.1	238	300	0.793650793650794	0.21	0	others	112.35	0	0	1	6	RET-full	intergenic
pseudoGene16151.01	Chr1A	548943201	548943803	-	Tturg.TRITD7Av1G116860.11	563	763	0.970149253731343	0.26343381389253	0	others	494.67	0	0	1	15	RET-full	intergenic
pseudoGene10377.01	Chr1A	548966288	548966819	-	Tturg.TRITD4Av1G168380.4	64	240	0.491525423728814	0.7375	0	others	115.75	1	0	1	7	RET-full	intergenic
pseudoGene16154.01	Chr1A	548989034	548989636	-	Tturg.TRITD7Av1G116860.11	563	763	0.970149253731343	0.26343381389253	0	others	494.67	0	0	1	15	RET-full	intergenic
pseudoGene16143.01	Chr1A	549011998	549012600	-	Tturg.TRITD7Av1G116860.11	563	763	0.970149253731343	0.26343381389253	0	others	494.67	0	0	1	15	RET-full	intergenic
pseudoGene125258.01	Chr1A	549146444	549146790	-	Taest.TraesCS5A03G0435700.1	667	783	0.88034188034188	0.143734643734644	1	self	182.19	1	0	0	2	FRAG	intergenic
pseudoGene89184.01	Chr1A	549147703	549148763	-	Hvulg.HORVU.MOREX.r2.1HG0064310.1	583	956	0.651474530831099	0.390167364016736	0	others	445.89	2	1	1	11	Unitary-full	intergenic
pseudoGene89514.01	Chr1A	549194213	549194986	-	Hvulg.HORVU.MOREX.r2.3HG0272100.1	1	190	0.805263157894737	0.143721633888048	1	others	290.89	0	1	1	25	Unitary-truncated	intergenic
pseudoGene71457.01	Chr1A	549214712	549215827	+	Taest.TraesCS1D03G0074100.1	44	403	0.625	0.893300248138958	1	self	411.12	2	0	0	2	FRAG	intergenic
pseudoGene87249.01	Chr1A	549233897	549244280	-	Scere.ScWN6R01G306900.1	2	866	0.296639629200463	0.996535796766744	0	others	-57.62	4	2	1	7	Unitary-full	intergenic
pseudoGene120316.01	Chr1A	549246560	549246982	-	Hvulg.HORVU.MOREX.r2.1HG0004700.1	544	652	0.862385321100917	0.167177914110429	0	others	188.8	1	1	1	7	Unitary-truncated	intergenic
pseudoGene47399.01	Chr1A	549267340	549267553	-	Telon.Tel6E01T016200.1	148	219	0.833333333333333	0.276923076923077	0	others	116.28	1	0	0	6	FRAG	intron
pseudoGene50934.01	Chr1A	549326249	549327389	-	Taest.TraesCS1D03G0876400.1	400	717	0.748427672955975	0.443514644351464	2	self	332.52	4	1	0	0	DUP-full	intergenic
pseudoGene83121.01	Chr1A	549614364	549614569	-	Taest.TraesCS3D03G0109400.1	80	148	0.753623188405797	0.298701298701299	0	self	98.26	1	0	0	0	DUP-full	intergenic
pseudoGene10163.01	Chr1A	549633131	549633439	-	Ataus.AET4Gv20041300.3	1	108	0.490740740740741	0.103349282296651	0	others	58.95	0	0	0	22	FRAG	intergenic
pseudoGene57744.01	Chr1A	549633132	549633431	+	Sbico.rna14657-XP_021311157.1	382	481	0.62	0.172711571675302	0	others	106.81	0	0	0	0	Unitary-truncated	intergenic
pseudoGene164881.01	Chr1A	549674253	549674576	+	Turar.rna-gnl_WGS:AOTI_mrna.TRIUR3_32048-EMS59786.1	291	398	0.675925925925926	0.271356783919598	0	others	146.4	0	0	1	10	RET-full	intergenic
pseudoGene63489.01	Chr1A	549674600	549674752	+	Turar.rna-gnl_WGS:AOTI_mrna.TRIUR3_29807-EMS53687.1	1	51	0.627450980392157	0.301775147928994	1	others	57.81	0	0	1	3	RET-full	intergenic
pseudoGene176106.01	Chr1A	54980939	54990715	+	Tturg.TRITD6Av1G053330.1	99	332	0.495726495726496	0.318367346938775	1	others	160.43	1	1	1	6	Unitary-full	intergenic
pseudoGene85682.01	Chr1A	549853659	549853859	+	Taest.TraesCS3D03G1034800.1	86	152	0.985074626865672	0.403614457831325	0	self	153.48	0	0	0	2	FRAG	intergenic
pseudoGene194718.01	Chr1A	549860748	549861098	+	Turar.rna-gnl_WGS:AOTI_mrna.TRIUR3_31068-EMS51802.1	374	508	0.377777777777778	0.234782608695652	0	others	72.88	0	0	1	5	RET-full	intergenic
pseudoGene165856.01	Chr1A	549860720	549861037	-	Osati.rna30911-XP_015642001.1	1	106	0.471698113207547	0.141711229946524	0	others	64.14	0	0	0	6	FRAG	intergenic
pseudoGene164328.01	Chr1A	550030992	550034314	+	Telon.Tel6E01T447800.1	1	1108	0.357400722021661	0.910435497124076	0	others	729.59	1	0	0	2	FRAG	intergenic
pseudoGene175749.01	Chr1A	550067888	550068177	+	Turar.rna-gnl_WGS:AOTI_mrna.TRIUR3_32744-EMS65337.1	37	133	0.814432989690722	0.173524150268336	0	others	134.47	2	0	0	4	FRAG	intergenic
pseudoGene33099.01	Chr1A	550210919	550213156	-	Turar.rna-gnl_WGS:AOTI_mrna.TRIUR3_01895-EMS66328.1	1	160	0.9625	0.166147455867082	1	others	331.44	0	1	1	4	Unitary-truncated	intergenic
pseudoGene111579.01	Chr1A	550210989	550211296	+	Bdist.rna1992-XP_003561478.1	100	206	0.654205607476635	0.0760483297796731	0	others	79.76	3	0	0	2	FRAG	intergenic
pseudoGene48861.01	Chr1A	550286083	550287510	+	Turar.rna-gnl_WGS:AOTI_mrna.TRIUR3_04196-EMS45351.1	423	610	0.622340425531915	0.259310344827586	0	others	242.96	0	1	1	15	Unitary-full	intergenic
pseudoGene101711.01	Chr1A	55046589	55046954	-	Taest.TraesCS2B03G0192900.1	1018	1135	0.644067796610169	0.103964757709251	0	self	154.37	0	0	1	8	RET-truncated	intergenic
pseudoGene191309.01	Chr1A	550528483	550529273	+	Turar.rna-gnl_WGS:AOTI_mrna.TRIUR3_26454-EMS59336.1	1184	1355	0.604651162790698	0.126937269372694	1	others	172.28	1	1	1	5	Unitary-truncated	intergenic
pseudoGene171086.01	Chr1A	55080647	55081627	+	Turar.rna-gnl_WGS:AOTI_mrna.TRIUR3_07360-EMS64730.1	36	337	0.493377483443709	0.38618925831202	0	others	264.51	1	1	1	13	Unitary-full	intergenic
pseudoGene93550.01	Chr1A	55082138	55083131	-	Ataus.AET6Gv20367000.2	1	249	0.532258064516129	0.946564885496183	1	others	212.23	0	1	1	2	Unitary-full	exon
pseudoGene161375.01	Chr1A	55085449	55086381	+	Tturg.TRITD5Av1G201950.3	166	431	0.554716981132075	0.614849187935035	0	others	220.82	1	1	1	6	Unitary-full	intergenic
pseudoGene171117.01	Chr1A	55086985	55087965	-	Turar.rna-gnl_WGS:AOTI_mrna.TRIUR3_07360-EMS64730.1	36	337	0.490066225165563	0.38618925831202	0	others	249.93	1	1	1	13	Unitary-full	intergenic
pseudoGene135661.01	Chr1A	550915818	550916106	+	Scere.ScWN4R01G292100.1	189	283	0.526315789473684	0.219907407407407	0	others	81.67	1	0	0	0	Unitary-full	intergenic
pseudoGene205819.01	Chr1A	550916556	550923480	+	Taest.TraesCS1D03G0882500.1	1	386	0.924675324675325	0.99740932642487	1	self	756.91	0	3	1	3	DUP-full	intergenic
pseudoGene72748.01	Chr1A	550940573	550940901	+	Hvulg.HORVU.MOREX.r2.2HG0157110.1	15	124	0.663636363636364	0.887096774193548	1	others	150.53	1	0	0	0	Unitary-full	intergenic
pseudoGene153727.01	Chr1A	55094247	55094408	+	Bdist.rna15267-XP_003566188.1	1	63	0.507936507936508	0.113309352517986	0	others	26.34	0	0	0	4	FRAG	intergenic
pseudoGene34243.01	Chr1A	55094567	55094815	-	Tturg.TRITD2Av1G207830.1	38	119	0.414634146341463	0.289752650176678	0	others	72.44	0	0	0	5	FRAG	intergenic
pseudoGene66892.01	Chr1A	55094819	55095031	-	Osati.rna50151-XP_015617234.1	1127	1201	0.413333333333333	0.0536097212294496	0	others	39.16	0	0	0	0	Unitary-truncated	intergenic
pseudoGene95532.01	Chr1A	551037804	551038327	+	Turar.rna-gnl_WGS:AOTI_mrna.TRIUR3_23600-EMS62759.1	1	173	0.554913294797688	0.268217054263566	0	others	171.29	1	0	0	12	FRAG	intergenic
pseudoGene114425.01	Chr1A	551145940	551147051	-	Turar.rna-gnl_WGS:AOTI_mrna.TRIUR3_32082-EMS55947.1	1	368	0.421195652173913	0.429404900816803	0	others	234.54	1	0	0	7	FRAG	intergenic
pseudoGene14861.01	Chr1A	551147616	551148110	-	Turar.rna-gnl_WGS:AOTI_mrna.TRIUR3_34889-EMS66577.1	788	952	0.357575757575758	0.120614035087719	0	others	111.36	0	0	1	13	RET-truncated	intergenic
pseudoGene3312.01	Chr1A	551151767	551151835	+	Osati.rna53968-XP_025877767.1	733	755	0.652173913043478	0.0257847533632287	0	others	27.99	0	0	0	2	FRAG	intergenic
pseudoGene17169.01	Chr1A	551155991	551156420	+	Tturg.TRITD1Bv1G203120.3	382	527	0.910958904109589	0.277039848197343	0	others	294.22	1	0	0	4	FRAG	intergenic
pseudoGene51450.01	Chr1A	551159009	551159650	+	Taest.TraesCSU03G0271400.1	927	1142	0.643518518518518	0.189141856392294	0	self	315.35	0	0	0	2	FRAG	intergenic
pseudoGene106963.01	Chr1A	551276639	551277184	-	Turar.rna-gnl_WGS:AOTI_mrna.TRIUR3_22348-EMS52220.1	475	657	0.590163934426229	0.278538812785388	1	others	206.43	0	0	0	3	FRAG	intergenic
pseudoGene769.01	Chr1A	551286496	551287188	-	Aspel.AE.SPELTOIDES.r1.UnG0731670.1	129	358	0.308695652173913	0.493562231759657	0	others	103.03	0	0	0	0	Unitary-full	intergenic
pseudoGene93986.01	Chr1A	551286534	551286770	+	Bdist.rna3256-XP_024316460.1	215	293	0.455696202531646	0.130578512396694	0	others	50.35	0	0	0	2	FRAG	intergenic
pseudoGene88666.01	Chr1A	551326842	551330893	+	Ataus.AET1Gv20899600.13	1	1346	0.87964338781575	0.981049562682216	0	others	2827.7	1	0	0	0	Unitary-full	exon
pseudoGene189415.01	Chr1A	551336481	551336783	+	Turar.rna-gnl_WGS:AOTI_mrna.TRIUR3_12577-EMS57595.1	11	111	0.405940594059406	0.248768472906404	0	others	65.68	0	0	1	3	RET-full	intergenic
pseudoGene196923.01	Chr1A	551337143	551337232	-	Taest.TraesCS1D03G1046300.3	1	32	0.5625	0.0291173794358508	0	self	47.45	0	0	0	6	FRAG	intergenic
pseudoGene127049.01	Chr1A	551348085	551348174	-	Sbico.rna18843-XP_002458614.1	126	155	0.6	0.126582278481013	0	others	34.69	0	0	0	2	FRAG	intergenic
pseudoGene25128.01	Chr1A	551352336	551352455	+	Osati.rna2387-XP_015636072.1	444	482	0.538461538461538	0.0775347912524851	0	others	41.29	0	0	0	0	Unitary-truncated	intergenic
pseudoGene88717.01	Chr1A	551353589	551360293	+	Ataus.AET1Gv20899600.13	1	1372	0.833698030634573	0.999271137026239	1	others	2592.34	0	2	0	0	Unitary-full	intergenic
pseudoGene46639.01	Chr1A	551422938	551423171	+	Osati.rna45413-XP_015613808.1	19	97	0.430379746835443	0.205194805194805	0	others	47.7	0	0	0	0	Unitary-full	intergenic
pseudoGene116641.01	Chr1A	551424237	551425469	+	Aspel.AE.SPELTOIDES.r1.UnG0889330.1	84	500	0.558752997601918	0.834	1	others	323.76	5	0	0	0	Unitary-full	intergenic
pseudoGene116649.01	Chr1A	551467023	551469746	-	Aspel.AE.SPELTOIDES.r1.UnG0889330.1	1	500	0.593186372745491	0.998	1	others	509.94	1	1	0	0	Unitary-full	intergenic
[truncated: 77,286 more rows]
