# Supplementary material for: A Genome-Wide Pseudogene Map Reveals the Asymmetric Evolution of the A, B, and D Subgenomes in Common Wheat
Source: Plants (Basel). 2026 Mar 7;15(5):818. doi: 10.3390/plants15050818 (PMC12987264; doi:10.3390/plants15050818)
Supplement: Supplementary file 1 [file plants-15-00818-s001.zip › Supplementary Table S2.xlsx]

## Sheet: Table 1
Type	number	28738	9500	6034
gene-gene-gene	17720
gene-gene-null	1518
gene-gene-pseudo	412
gene-null-gene	2531
gene-null-pseudo	195
gene-pseudo-gene	415
gene-pseudo-null	156
gene-pseudo-pseudo	132
null-gene-gene	2289
null-gene-pseudo	193
null-pseudo-gene	233
null-pseudo-pseudo	457
pseudo-gene-gene	540
pseudo-gene-null	166
pseudo-gene-pseudo	153
pseudo-null-gene	272
pseudo-null-pseudo	543
pseudo-pseudo-gene	128
pseudo-pseudo-null	357
pseudo-pseudo-pseudo	328
