# Supplementary material for: A Genome-Wide Pseudogene Map Reveals the Asymmetric Evolution of the A, B, and D Subgenomes in Common Wheat
Source: Plants (Basel). 2026 Mar 7;15(5):818. doi: 10.3390/plants15050818 (PMC12987264; doi:10.3390/plants15050818)
Supplement: Supplementary file 1 [file plants-15-00818-s001.zip › Supplementary Table S3.xlsx]

## Sheet: DUP类型假基因的parent 基因GO富集
GO	Class	Annotated		Significant	Pvalue	AdjustedP	Term
						(BH)
GO:0043531	MF	1558	350		3.1e-10	1.72e-07	ADP binding
GO:0005515	MF	5882	1082		2.5e-07	6.94e-05	protein binding
GO:0004672	MF	2766	508		0.0024	0.444	protein kinase activity
GO:0016705	MF	650	135		0.0044	0.6105	oxidoreductase activity, acting on paired donors, with incorporation or reduction of molecular oxygen
