# Supplementary material for: A Genome-Wide Pseudogene Map Reveals the Asymmetric Evolution of the A, B, and D Subgenomes in Common Wheat
Source: Plants (Basel). 2026 Mar 7;15(5):818. doi: 10.3390/plants15050818 (PMC12987264; doi:10.3390/plants15050818)
Supplement: Supplementary file 1 [file plants-15-00818-s001.zip › Supplementary Table S4.xlsx]

## Sheet: Table S1
Pfam_ID	number	Pfam_name
PF13456	3792	Reverse transcriptase-like
PF13966	3648	zinc-binding in reverse transcriptase
PF00078	2868	Reverse transcriptase (RNA-dependent DNA polymerase)
PF00069	1907	Protein kinase domain
PF00931	1893	NB-ARC domain
PF00646	1698	F-box domain
PF10551	1591	MULE transposase domain
PF13855	1498	Leucine rich repeat
PF00665	1162	Integrase core domain
PF03101	1035	FAR1 DNA-binding domain
PF01535	857	PPR repeat
PF14223	822	gag-polypeptide of LTR copia-type
PF00560	789	Leucine Rich Repeat
PF07714	788	Protein tyrosine kinase
PF07727	775	Reverse transcriptase (RNA-dependent DNA polymerase)
PF14303	754	No apical meristem-associated C-terminal domain
PF13041	733	PPR repeat family
PF00651	716	BTB/POZ domain
PF00067	660	Cytochrome P450
PF03732	649	Retrotransposon gag protein
PF08284	626	Retroviral aspartyl protease
PF08263	622	Leucine rich repeat N-terminal domain
PF12937	568	F-box-like
PF13359	566	DDE superfamily endonuclease
PF03478	520	Protein of unknown function (DUF295)
PF13976	512	GAG-pre-integrase domain
PF02365	510	No apical meristem (NAM) protein
PF08387	497	FBD
PF04434	480	SWIM zinc finger
PF00240	423	Ubiquitin family
PF00385	369	Chromo (CHRromatin Organisation MOdifier) domain
PF13639	330	Ring finger domain
PF03372	318	Endonuclease/Exonuclease/phosphatase family
PF14111	291	Domain of unknown function (DUF4283)
PF02362	286	B3 DNA binding domain
PF01453	285	D-mannose binding lectin
PF02458	279	Transferase family
PF01657	277	Salt stress response/antifungal
PF00201	274	UDP-glucoronosyl and UDP-glucosyl transferase
PF08268	256	F-box associated domain
PF00400	252	WD domain, G-beta repeat
PF13516	245	Leucine Rich repeat
PF13947	245	Wall-associated receptor kinase galacturonan-binding
PF08276	239	PAN-like domain
PF00954	223	S-locus glycoprotein domain
PF00361	221	Proton-conducting membrane transporter
PF00076	216	RNA recognition motif. (a.k.a. RRM, RBD, or RNP domain)
PF00847	207	AP2 domain
PF14392	204	Zinc knuckle
PF00139	202	Legume lectin domain
PF14372	202	Domain of unknown function (DUF4413)
PF14543	200	Xylanase inhibitor N-terminal
PF00098	199	Zinc knuckle
PF00005	196	ABC transporter
PF00319	193	SRF-type transcription factor (DNA-binding and dimerisation domain)
PF12854	191	PPR repeat
PF00141	190	Peroxidase
PF00112	186	Papain family cysteine protease
PF00917	181	MATH domain
PF12796	180	Ankyrin repeats (3 copies)
PF00082	168	Subtilase family
PF00079	165	Serpin (serine protease inhibitor)
PF00004	164	ATPase family associated with various cellular activities (AAA)
PF14541	163	Xylanase inhibitor C-terminal
PF01612	157	3'-5' exonuclease
PF05699	152	hAT family C-terminal dimerisation region
PF04827	150	Plant transposon protein
PF02902	142	Ulp1 protease family, C-terminal catalytic domain
PF00006	134	ATP synthase alpha/beta family, nucleotide-binding domain
PF03171	133	2OG-Fe(II) oxygenase superfamily
PF03514	124	GRAS domain family
PF13912	123	C2H2-type zinc finger
PF00854	118	POT family
PF05922	118	Peptidase inhibitor I9
PF14291	113	Domain of unknown function (DUF4371)
PF00249	109	Myb-like DNA-binding domain
PF00271	109	Helicase conserved C-terminal domain
PF03145	109	Seven in absentia protein family
PF08246	109	Cathepsin propeptide inhibitor domain (I29)
PF00223	108	Photosystem I psaA/psaB protein
PF00743	106	Flavin-binding monooxygenase-like
PF03018	105	Dirigent-like protein
PF02519	103	Auxin responsive protein
PF13650	103	Aspartyl protease
PF06839	101	GRF zinc finger
PF00635	100	MSP (Major sperm protein) domain
PF03140	100	Plant protein of unknown function
PF00450	99	Serine carboxypeptidase
PF14226	97	non-haem dioxygenase in morphine synthesis N-terminal
PF00481	95	Protein phosphatase 2C
PF00190	94	Cupin
PF12819	92	Carbohydrate-binding protein of the ER
PF00306	91	ATP synthase alpha/beta chain, C terminal domain
PF00685	89	Sulfotransferase domain
PF03936	89	Terpene synthase family, metal binding domain
PF12776	89	Myb/SANT-like DNA-binding domain
PF13962	89	Domain of unknown function
PF00664	88	ABC transporter transmembrane region
PF00125	86	Core histone H2A/H2B/H3/H4
PF02892	84	BED zinc finger
PF14529	82	Endonuclease-reverse transcriptase
PF02493	81	MORN repeat
PF01397	80	Terpene synthase, N-terminal domain
PF00177	78	Ribosomal protein S7p/S5e
PF00164	76	Ribosomal protein S12/S23
PF01095	76	Pectinesterase
PF01419	75	Jacalin-like lectin domain
PF00119	74	ATP synthase A chain
PF01554	74	MatE
PF13952	74	Domain of unknown function (DUF4216)
PF00318	73	Ribosomal protein S2
PF03492	73	SAM dependent carboxyl methyltransferase
PF10536	73	Plant mobile domain
PF00012	72	Hsp70 protein
PF00657	72	GDSL-like Lipase/Acylhydrolase
PF00346	70	Respiratory-chain NADH dehydrogenase, 49 Kd subunit
PF12799	70	Leucine Rich repeats (2 copies)
PF00891	68	O-methyltransferase
PF00010	66	Helix-loop-helix DNA-binding domain
PF00153	66	Mitochondrial carrier protein
PF01061	66	ABC-2 type transporter
PF00168	65	C2 domain
PF00179	65	Ubiquitin-conjugating enzyme
PF00238	65	Ribosomal protein L14p/L23e
PF03083	65	Sugar efflux transporter for intercellular exchange
PF00692	64	dUTPase
PF02298	64	Plastocyanin-like domain
PF04195	64	Putative gypsy type transposon
PF08392	64	FAE1/Type III polyketide synthase-like protein
PF10705	64	Chloroplast protein precursor Ycf15 putative
PF01578	63	Cytochrome C assembly protein
PF00203	62	Ribosomal protein S19
PF13961	62	Domain of unknown function (DUF4219)
PF00252	61	Ribosomal protein L16p/L10e
PF13812	61	Pentatricopeptide repeat domain
PF00134	59	Cyclin, N-terminal domain
PF00280	59	Potato inhibitor I family
PF01357	58	Pollen allergen
PF07859	58	alpha/beta hydrolase fold
PF00421	57	Photosystem II protein
PF07724	57	AAA domain (Cdc48 subfamily)
PF00011	55	Hsp20/alpha crystallin family
PF00270	55	DEAD/DEAH box helicase
PF00033	54	Cytochrome b/b6/petB
PF00083	54	Sugar (and other) transporter
PF00232	54	Glycosyl hydrolase family 1
PF00415	54	Regulator of chromosome condensation (RCC1) repeat
PF14244	54	gag-polypeptide of LTR copia-type
PF14547	54	Hydrophobic seed protein
PF00189	53	Ribosomal protein S3, C-terminal domain
PF14432	53	DYW family of nucleic acid deaminases
PF00208	52	Glutamate/Leucine/Phenylalanine/Valine dehydrogenase
PF00295	52	Glycosyl hydrolases family 28
PF02874	52	ATP synthase alpha/beta family, beta-barrel domain
PF04043	52	Plant invertase/pectin methylesterase inhibitor
PF10839	52	Protein of unknown function (DUF2647)
PF00501	51	AMP-binding enzyme
PF03330	50	Lytic transglycolase
PF00161	49	Ribosome inactivating protein
PF03169	49	OPT oligopeptide transporter protein
PF10431	49	C-terminal, D2-small domain, of ClpB protein
PF00106	48	short chain dehydrogenase
PF00176	48	SNF2 family N-terminal domain
PF03552	48	Cellulose synthase
PF02171	47	Piwi domain
PF00146	46	NADH dehydrogenase
PF00283	46	Cytochrome b559, alpha (gene psbE) and beta (gene psbF)subunits
PF01344	46	Kelch motif
PF01479	45	S4 domain
PF08100	45	Dimerisation domain
PF00043	44	Glutathione S-transferase, C-terminal domain
PF00314	44	Thaumatin family
PF02984	44	Cyclin, C-terminal domain
PF04525	44	LURP-one-related
PF00514	43	Armadillo/beta-catenin-like repeat
PF03106	43	WRKY DNA -binding domain
PF13738	43	Pyridine nucleotide-disulphide oxidoreductase
PF00892	42	EamA-like transporter family
PF02225	42	PA domain
PF07993	42	Male sterility protein
PF16211	42	C-terminus of histone H2A
PF00182	41	Chitinase class I
PF00276	41	Ribosomal protein L23
PF00312	41	Ribosomal protein S15
PF13417	41	Glutathione S-transferase, N-terminal domain
PF00251	40	Glycosyl hydrolases family 32 N-terminal domain
PF04998	40	RNA polymerase Rpb1, domain 5
PF06449	40	Mitochondrial domain of unknown function (DUF1082)
PF00332	39	Glycosyl hydrolases family 17
PF00416	39	Ribosomal protein S13/S18
PF00507	39	NADH-ubiquinone/plastoquinone oxidoreductase, chain 3
PF00124	38	Photosynthetic reaction centre protein
PF00642	38	Zinc finger C-x8-C-x5-C-x3-H type (and similar)
PF02170	38	PAZ domain
PF02392	38	Ycf4
PF02536	38	mTERF
PF05056	38	Protein of unknown function (DUF674)
PF08699	38	Argonaute linker 1 domain
PF13561	38	Enoyl-(Acyl carrier protein) reductase
PF00072	37	Response regulator receiver domain
PF00628	37	PHD-finger
PF00662	37	NADH-Ubiquinone oxidoreductase (complex I), chain 5 N-terminus
PF02309	37	AUX/IAA family
PF08646	37	Replication factor-A C terminal domain
PF13857	37	Ankyrin repeats (many copies)
PF14299	37	Phloem protein 2
PF01565	36	FAD binding domain
PF08244	36	Glycosyl hydrolases family 32 C terminal
PF16486	36	N-terminal domain of argonaute
PF00060	35	Ligand-gated ion channel
PF00115	35	Cytochrome C and Quinol oxidase polypeptide I
PF00443	35	Ubiquitin carboxyl-terminal hydrolase
PF13839	35	GDSL/SGNH-like Acyl-Esterase family found in Pmr5 and Cas1p
PF14368	35	Probable lipid transfer
PF14380	35	Wall-associated receptor kinase C-terminal
PF00329	34	Respiratory-chain NADH dehydrogenase, 30 Kd subunit
PF00504	34	Chlorophyll A-B binding protein
PF02326	34	Plant ATP synthase F0
PF04564	34	U-box domain
PF07723	34	Leucine Rich Repeat
PF08541	34	3-Oxoacyl-[acyl-carrier-protein (ACP)] synthase III C terminal
PF00282	33	Pyridoxal-dependent decarboxylase conserved domain
PF00284	33	Lumenal portion of Cytochrome b559, alpha (gene psbE) subunit
PF00564	33	PB1 domain
PF01094	33	Receptor family ligand binding region
PF01422	33	NF-X1 type zinc finger
PF01824	33	MatK/TrnK amino terminal region
PF02790	33	Cytochrome C oxidase subunit II, transmembrane domain
PF06507	33	Auxin response factor
PF13963	33	Transposase-associated domain
PF00032	32	Cytochrome b(C-terminal)/b6/petD
PF00499	32	NADH-ubiquinone/plastoquinone oxidoreductase chain 6
PF00623	32	RNA polymerase Rpb1, domain 2
PF01764	32	Lipase (class 3)
PF02798	32	Glutathione S-transferase, N-terminal domain
PF03134	32	TB2/DP1, HVA22 family
PF00085	31	Thioredoxin
PF00253	31	Ribosomal protein S14p/S29e
PF03088	31	Strictosidine synthase
PF07645	31	Calcium-binding EGF domain
PF00122	30	E1-E2 ATPase
PF00137	30	ATP synthase subunit C
PF00170	30	bZIP transcription factor
PF00497	30	Bacterial extracellular solute-binding proteins, family 3
PF00562	30	RNA polymerase Rpb2, domain 6
PF00856	30	SET domain
PF01466	30	Skp1 family, dimerisation domain
PF03040	30	CemA family
PF03181	30	BURP domain
PF07734	30	F-box associated
PF00071	29	Ras family
PF00152	29	tRNA synthetases class II (D, K and N)
PF00187	29	Chitin recognition protein
PF00195	29	Chalcone and stilbene synthases, N-terminal domain
PF01434	29	Peptidase family M41
PF03081	29	Exo70 exocyst complex subunit
PF03141	29	Putative S-adenosyl-L-methionine-dependent methyltransferase
PF03321	29	GH3 auxin-responsive promoter
PF08031	29	Berberine and berberine like
PF10275	29	Peptidase C65 Otubain
PF13499	29	EF-hand domain pair
PF00145	28	C-5 cytosine-specific DNA methylase
PF00305	28	Lipoxygenase
PF03947	28	Ribosomal Proteins L2, C-terminal domain
PF04833	28	COBRA-like protein
PF07707	28	BTB And C-terminal Kelch
PF00046	27	Homeobox domain
PF00225	27	Kinesin motor domain
PF00226	27	DnaJ domain
PF00248	27	Aldo/keto reductase family
PF02861	27	Clp amino terminal domain, pathogenicity island component
PF04535	27	Domain of unknown function (DUF588)
PF04749	27	PLAC8 family
PF05129	27	Transcription elongation factor Elf1 like
PF16488	27	Argonaute linker 2 domain
PF00228	26	Bowman-Birk serine protease inhibitor family
PF00403	26	Heavy-metal-associated domain
PF01426	26	BAH domain
PF02797	26	Chalcone and stilbene synthases, C-terminal domain
PF03000	26	NPH3 family
PF03931	26	Skp1 family, tetramerisation domain
PF05183	26	RNA dependent RNA polymerase
PF13365	26	Trypsin-like peptidase domain
PF17123	26	RING-like zinc finger
PF00181	25	Ribosomal Proteins L2, RNA binding domain
PF00224	25	Pyruvate kinase, barrel domain
PF00420	25	NADH-ubiquinone/plastoquinone oxidoreductase chain 4L
PF00722	25	Glycosyl hydrolases family 16
PF01348	25	Type II intron maturase
PF01490	25	Transmembrane amino acid transporter protein
PF02826	25	D-isomer specific 2-hydroxyacid dehydrogenase, NAD binding domain
PF03469	25	XH domain
PF04578	25	Protein of unknown function, DUF594
PF06455	25	NADH dehydrogenase subunit 5 C-terminus
PF13193	25	AMP-binding enzyme C-terminal domain
PF13975	25	gag-polyprotein putative aspartyl protease
PF00149	24	Calcineurin-like phosphoesterase
PF00188	24	Cysteine-rich secretory protein family
PF00574	24	Clp protease
PF04983	24	RNA polymerase Rpb1, domain 3
PF06136	24	Domain of unknown function (DUF966)
PF14416	24	PMR5 N terminal Domain
PF15511	24	Centromere kinetochore component CENP-T histone fold
PF16656	24	Purple acid Phosphatase, N-terminal domain
PF00304	23	Gamma-thionin family
PF00929	23	Exonuclease
PF05001	23	RNA polymerase Rpb1 C-terminal repeat
PF07983	23	X8 domain
PF00016	22	Ribulose bisphosphate carboxylase large chain, catalytic domain
PF00806	22	Pumilio-family RNA binding repeat
PF02364	22	1,3-beta-glucan synthase component
PF02469	22	Fasciclin domain
PF03547	22	Membrane transport protein
PF04997	22	RNA polymerase Rpb1, domain 1
PF08030	22	Ferric reductase NAD binding domain
PF08372	22	Plant phosphoribosyltransferase C-terminal
PF10250	22	GDP-fucose protein O-fucosyltransferase
PF00118	21	TCP-1/cpn60 chaperonin family
PF00234	21	Protease inhibitor/seed storage/LTP family
PF00338	21	Ribosomal protein S10p/S20e
PF00411	21	Ribosomal protein S11
PF00447	21	HSF-type DNA-binding
PF00521	21	DNA gyrase/topoisomerase IV, subunit A
PF01425	21	Amidase
PF02533	21	Photosystem II 4 kDa reaction centre component
PF03016	21	Exostosin family
PF04561	21	RNA polymerase Rpb2, domain 2
PF00221	20	Aromatic amino acid lyase
PF00320	20	GATA zinc finger
PF00365	20	Phosphofructokinase
PF00394	20	Multicopper oxidase
PF00704	20	Glycosyl hydrolases family 18
PF01754	20	A20-like zinc finger
PF03059	20	Nicotianamine synthase protein
PF05405	20	Mitochondrial ATP synthase B chain precursor (ATP-synt_B)
PF08370	20	Plant PDR ABC transporter associated
PF08787	20	Alginate lyase
PF00023	19	Ankyrin repeat
PF00107	19	Zinc-binding dehydrogenase
PF00257	19	Dehydrin
PF00453	19	Ribosomal protein L20
PF00510	19	Cytochrome c oxidase subunit III
PF01145	19	SPFH domain / Band 7 family
PF02450	19	Lecithin:cholesterol acyltransferase
PF03195	19	Protein of unknown function DUF260
PF03407	19	Nucleotide-diphospho-sugar transferase
PF03721	19	UDP-glucose/GDP-mannose dehydrogenase family, NAD binding domain
PF04560	19	RNA polymerase Rpb2, domain 7
PF04669	19	Polysaccharide biosynthesis
PF07893	19	Protein of unknown function (DUF1668)
PF12678	19	RING-H2 zinc finger domain
PF16639	19	Apocytochrome F, N-terminal
PF00009	18	Elongation factor Tu GTP binding domain
PF00037	18	4Fe-4S binding domain
PF00462	18	Glutaredoxin
PF00612	18	IQ calmodulin-binding motif
PF00724	18	NADH:flavin oxidoreductase / NADH oxidase family
PF00933	18	Glycosyl hydrolase family 3 N terminal domain
PF01370	18	NAD dependent epimerase/dehydratase family
PF01486	18	K-box region
PF02419	18	PsbL protein
PF02701	18	Dof domain, zinc finger
PF02721	18	Domain of unknown function DUF223
PF03254	18	Xyloglucan fucosyltransferase
PF05701	18	Weak chloroplast movement under blue light
PF07731	18	Multicopper oxidase
PF13833	18	EF-hand domain pair
PF00092	17	von Willebrand factor type A domain
PF00230	17	Major intrinsic protein
PF00571	17	CBS domain
PF01373	17	Glycosyl hydrolase family 14
PF02705	17	K+ potassium transporter
PF02823	17	ATP synthase, Delta/Epsilon chain, beta-sandwich domain
PF03055	17	Retinal pigment epithelial membrane protein
PF03468	17	XS domain
PF03720	17	UDP-glucose/GDP-mannose dehydrogenase family, UDP binding domain
PF04565	17	RNA polymerase Rpb2, domain 3
PF05000	17	RNA polymerase Rpb1, domain 4
PF08414	17	Respiratory burst NADPH oxidase
PF00013	16	KH domain
PF00636	16	Ribonuclease III domain
PF00696	16	Amino acid kinase family
PF00702	16	haloacid dehalogenase-like hydrolase
PF00737	16	Photosystem II 10 kDa phosphoprotein
PF00850	16	Histone deacetylase domain
PF00862	16	Sucrose synthase
PF01428	16	AN1-like Zinc finger
PF02268	16	Transcription initiation factor IIA, gamma subunit, helical domain
PF03109	16	ABC1 family
PF03634	16	TCP family transcription factor
PF03810	16	Importin-beta N-terminal domain
PF04770	16	ZF-HD protein dimerisation region
PF05368	16	NmrA-like family
PF14624	16	VWA / Hh protein intein-like
PF00155	15	Aminotransferase class I and II
PF00902	15	Sec-independent protein translocase protein (TatC)
PF01277	15	Oleosin
PF01988	15	VIT family
PF02373	15	JmjC domain, hydroxylase
PF02453	15	Reticulon
PF02704	15	Gibberellin regulated protein
PF02933	15	Cell division protein 48 (CDC48), domain 2
PF03144	15	Elongation factor Tu domain 2
PF04116	15	Fatty acid hydroxylase superfamily
PF06955	15	Xyloglucan endo-transglycosylase (XET) C-terminus
PF07732	15	Multicopper oxidase
PF07992	15	Pyridine nucleotide-disulphide oxidoreductase
PF08022	15	FAD-binding domain
PF08381	15	Transcription factor regulating root and shoot growth via Pin3
PF12047	15	Cytosine specific DNA methyltransferase replication foci domain
PF13768	15	von Willebrand factor type A domain
PF16212	15	Phospholipid-translocating P-type ATPase C-terminal
PF16487	15	Mid domain of argonaute
PF00035	14	Double-stranded RNA binding motif
PF00237	14	Ribosomal protein L22p/L17e
PF00278	14	Pyridoxal-dependent decarboxylase, C-terminal sheet domain
PF00407	14	Pathogenesis-related protein Bet v I family
PF00410	14	Ribosomal protein S8
PF00689	14	Cation transporting ATPase, C-terminus
PF00759	14	Glycosyl hydrolase family 9
PF00808	14	Histone-like transcription factor (CBF/NF-Y) and archaeal histone
PF01501	14	Glycosyl transferase family 8
PF01593	14	Flavin containing amine oxidoreductase
PF01620	14	Ribonuclease (pollen allergen)
PF01650	14	Peptidase C13 family
PF01667	14	Ribosomal protein S27
PF02136	14	Nuclear transport factor 2 (NTF2) domain
PF03248	14	Rer1 family
PF03767	14	HAD superfamily, subfamily IIIB (Acid phosphatase)
PF07676	14	WD40-like Beta Propeller Repeat
PF09265	14	Cytokinin dehydrogenase 1, FAD and cytokinin binding
PF00056	13	lactate/malate dehydrogenase, NAD binding domain
PF00163	13	Ribosomal protein S4/S9 N-terminal domain
PF00337	13	Galactoside-binding lectin
PF00430	13	ATP synthase B/B' CF(0)
PF00632	13	HECT-domain (ubiquitin-transferase)
PF00899	13	ThiF family
PF00999	13	Sodium/hydrogen exchanger family
PF01176	13	Translation initiation factor 1A / IF-1
PF02359	13	Cell division protein 48 (CDC48), N-terminal domain
PF03157	13	High molecular weight glutenin subunit
PF03168	13	Late embryogenesis abundant protein
PF03386	13	Early nodulin 93 ENOD93 protein
PF03405	13	Fatty acid desaturase
PF03638	13	Tesmin/TSO1-like CXC domain, cysteine-rich domain
PF03759	13	PRONE (Plant-specific Rop nucleotide exchanger)
PF04408	13	Helicase associated domain (HA2)
PF04674	13	Phosphate-induced protein 1 conserved region
PF05562	13	Cold acclimation protein WCOR413
PF06974	13	Protein of unknown function (DUF1298)
PF07107	13	Wound-induced protein WI12
PF10354	13	Domain of unknown function (DUF2431)
PF14008	13	Iron/zinc purple acid phosphatase-like protein C
PF00044	12	Glyceraldehyde 3-phosphate dehydrogenase, NAD binding domain
PF00194	12	Eukaryotic-type carbonic anhydrase
PF00291	12	Pyridoxal-phosphate dependent enzyme
PF00406	12	Adenylate kinase
PF00515	12	Tetratricopeptide repeat
PF01010	12	NADH-dehyrogenase subunit F, TMs, (complex I) C-terminus
PF01040	12	UbiA prenyltransferase family
PF01058	12	NADH ubiquinone oxidoreductase, 20 Kd subunit
PF01125	12	G10 protein
PF01150	12	GDA1/CD39 (nucleoside phosphatase) family
PF01504	12	Phosphatidylinositol-4-phosphate 5-Kinase
PF01566	12	Natural resistance-associated macrophage protein
PF01699	12	Sodium/calcium exchanger protein
PF01915	12	Glycosyl hydrolase family 3 C-terminal domain
PF01965	12	DJ-1/PfpI family
PF02181	12	Formin Homology 2 Domain
PF02182	12	SAD/SRA domain
PF02966	12	Mitosis protein DIM1
PF02992	12	Transposase family tnp2
PF03641	12	Possible lysine decarboxylase
PF04387	12	Protein tyrosine phosphatase-like protein, PTPLA
PF08662	12	Eukaryotic translation initiation factor eIF2A
PF10409	12	C2 domain of PTEN tumour-suppressor protein
PF13016	12	Cys-rich Gliadin N-terminal
PF13202	12	EF hand
PF13410	12	Glutathione S-transferase, C-terminal domain
PF17177	12	Pentacotripeptide-repeat region of PROPR
PF00091	11	Tubulin/FtsZ family, GTPase domain
PF00116	11	Cytochrome C oxidase subunit II, periplasmic domain
PF00197	11	Trypsin and protease inhibitor
PF00227	11	Proteasome subunit
PF00241	11	Cofilin/tropomyosin-type actin-binding protein
PF00389	11	D-isomer specific 2-hydroxyacid dehydrogenase, catalytic domain
PF00401	11	ATP synthase, Delta/Epsilon chain, long alpha-helix domain
PF01027	11	Inhibitor of apoptosis-promoting Bax1
PF01073	11	3-beta hydroxysteroid dehydrogenase/isomerase family
PF01154	11	Hydroxymethylglutaryl-coenzyme A synthase N terminal
PF01247	11	Ribosomal protein L35Ae
PF01269	11	Fibrillarin
PF01399	11	PCI domain
PF01679	11	Proteolipid membrane potential modulator
PF01734	11	Patatin-like phospholipase
PF02148	11	Zn-finger in ubiquitin-hydrolases and other protein
PF02330	11	Mitochondrial glycoprotein
PF02466	11	Tim17/Tim22/Tim23/Pmp24 family
PF02518	11	Histidine kinase-, DNA gyrase B-, and HSP90-like ATPase
PF03007	11	Wax ester synthase-like Acyl-CoA acyltransferase domain
PF03822	11	NAF domain
PF03999	11	Microtubule associated protein (MAP65/ASE1 family)
PF04258	11	Signal peptide peptidase
PF04398	11	Protein of unknown function, DUF538
PF04563	11	RNA polymerase beta subunit
PF04864	11	Allinase
PF04928	11	Poly(A) polymerase central domain
PF05033	11	Pre-SET motif
PF05920	11	Homeobox KN domain
PF07762	11	Protein of unknown function (DUF1618)
PF10539	11	Development and cell death domain
PF13520	11	Amino acid permease
PF13637	11	Ankyrin repeats (many copies)
PF13968	11	Domain of unknown function (DUF4220)
PF00255	10	Glutathione peroxidase
PF00262	10	Calreticulin family
PF00412	10	LIM domain
PF00860	10	Permease family
PF01020	10	Ribosomal L40e family
PF01190	10	Pollen proteins Ole e I like
PF01301	10	Glycosyl hydrolases family 35
PF01411	10	tRNA synthetases class II (A)
PF01701	10	Photosystem I reaction centre subunit IX / PsaJ
PF01843	10	DIL domain
PF01928	10	CYTH domain
PF02738	10	Molybdopterin-binding domain of aldehyde dehydrogenase
PF02788	10	Ribulose bisphosphate carboxylase large chain, N-terminal domain
PF02800	10	Glyceraldehyde 3-phosphate dehydrogenase, C-terminal domain
PF03092	10	BT1 family
PF03763	10	Remorin, C-terminal region
PF03798	10	TLC domain
PF04059	10	RNA recognition motif 2
PF05691	10	Raffinose synthase or seed imbibition protein Sip1
PF07123	10	Photosystem II reaction centre W protein (PsbW)
PF07496	10	CW-type Zinc Finger
PF08240	10	Alcohol dehydrogenase GroES-like domain
PF08241	10	Methyltransferase domain
PF08613	10	Cyclin
PF11721	10	Di-glucose binding within endoplasmic reticulum
PF11838	10	ERAP1-like C-terminal domain
PF13086	10	AAA domain
PF13920	10	Zinc finger, C3HC4 type (RING finger)
PF14363	10	Domain associated at C-terminal with AAA
PF14369	10	zinc-ribbon
PF14510	10	ABC-transporter extracellular N-terminal
PF17035	10	Bromodomain extra-terminal - transcription regulation
PF00025	9	ADP-ribosylation factor family
PF00166	9	Chaperonin 10 Kd subunit
PF00254	9	FKBP-type peptidyl-prolyl cis-trans isomerase
PF00264	9	Common central domain of tyrosinase
PF00290	9	Tryptophan synthase alpha chain
PF00439	9	Bromodomain
PF00534	9	Glycosyl transferases group 1
PF00627	9	UBA/TS-N domain
PF00650	9	CRAL/TRIO domain
PF00886	9	Ribosomal protein S16
PF00955	9	HCO3- transporter family
PF00996	9	GDP dissociation inhibitor
PF01000	9	RNA polymerase Rpb3/RpoA insert domain
PF01084	9	Ribosomal protein S18
PF01158	9	Ribosomal protein L36e
PF01485	9	IBR domain, a half RING-finger domain
PF01737	9	YCF9
PF01762	9	Galactosyltransferase
PF01798	9	snoRNA binding domain, fibrillarin
PF02178	9	AT hook motif
PF02358	9	Trehalose-phosphatase
PF02900	9	Catalytic LigB subunit of aromatic ring-opening dioxygenase
PF03094	9	Mlo family
PF03118	9	Bacterial RNA polymerase, alpha chain C terminal domain
PF03297	9	S25 ribosomal protein
PF03982	9	Diacylglycerol acyltransferase
PF04844	9	Transcriptional repressor, ovate
PF05739	9	SNARE domain
PF07526	9	Associated with HOX
PF07690	9	Major Facilitator Superfamily
PF07717	9	Oligonucleotide/oligosaccharide-binding (OB)-fold
PF08711	9	TFIIS helical bundle-like domain
PF09425	9	Divergent CCT motif
PF12315	9	Protein DA1
PF12697	9	Alpha/beta hydrolase family
PF13087	9	AAA domain
PF13837	9	Myb/SANT-like DNA-binding domain
PF14215	9	bHLH-MYC and R2R3-MYB transcription factors N-terminal
PF14288	9	1,3-beta-glucan synthase subunit FKS1, domain-1
PF14492	9	Elongation Factor G, domain II
PF16845	9	Aspartic acid proteinase inhibitor
PF00133	8	tRNA synthetases class I (I, L, M and V)
PF00198	8	2-oxoacid dehydrogenases acyltransferase (catalytic domain)
PF00235	8	Profilin
PF00355	8	Rieske [2Fe-2S] domain
PF00382	8	Transcription factor TFIIB repeat
PF00505	8	HMG (high mobility group) box
PF00520	8	Ion transport protein
PF00614	8	Phospholipase D Active site motif
PF00656	8	Caspase domain
PF00679	8	Elongation factor G C-terminus
PF00763	8	Tetrahydrofolate dehydrogenase/cyclohydrolase, catalytic domain
PF00804	8	Syntaxin
PF00861	8	Ribosomal L18 of archaea, bacteria, mitoch. and chloroplast
PF00924	8	Mechanosensitive ion channel
PF01193	8	RNA polymerase Rpb3/Rpb11 dimerisation domain
PF01398	8	JAB1/Mov34/MPN/PAD-1 ubiquitin protease
PF01477	8	PLAT/LH2 domain
PF01602	8	Adaptin N terminal region
PF02485	8	Core-2/I-Branching enzyme
PF02590	8	Predicted SPOUT methyltransferase
PF02732	8	ERCC4 domain
PF02866	8	lactate/malate dehydrogenase, alpha/beta C-terminal domain
PF03107	8	C1 domain
PF03357	8	Snf7
PF03446	8	NAD binding domain of 6-phosphogluconate dehydrogenase
PF03764	8	Elongation factor G, domain IV
PF04030	8	D-arabinono-1,4-lactone oxidase
PF04446	8	tRNAHis guanylyltransferase
PF04926	8	Poly(A) polymerase predicted RNA binding domain
PF05115	8	Cytochrome B6-F complex subunit VI (PetL)
PF06200	8	tify domain
PF06472	8	ABC transporter transmembrane region 2
PF06547	8	Protein of unknown function (DUF1117)
PF07842	8	GC-rich sequence DNA-binding factor-like protein
PF07899	8	Frigida-like protein
PF08540	8	Hydroxymethylglutaryl-coenzyme A synthase C terminal
PF11145	8	Protein of unknown function (DUF2921)
PF11523	8	Protein of unknown function (DUF3223)
PF11883	8	Domain of unknown function (DUF3403)
PF11926	8	Domain of unknown function (DUF3444)
PF12143	8	Protein of unknown function (DUF_B2219)
PF12313	8	NPR1/NIM1 like defence protein C terminal
PF13243	8	Squalene-hopene cyclase C-terminal domain
PF13606	8	Ankyrin repeat
PF13793	8	N-terminal domain of ribose phosphate pyrophosphokinase
PF15787	8	Domain of unknown function (DUF4704)
PF16913	8	Purine nucleobase transmembrane transport
PF16940	8	Chloroplast envelope transporter
PF00162	7	Phosphoglycerate kinase
PF00171	7	Aldehyde dehydrogenase family
PF00204	7	DNA gyrase B
PF00344	7	SecY translocase
PF00444	7	Ribosomal protein L36
PF00888	7	Cullin family
PF00903	7	Glyoxalase/Bleomycin resistance protein/Dioxygenase superfamily
PF00982	7	Glycosyltransferase family 20
PF00984	7	UDP-glucose/GDP-mannose dehydrogenase family, central domain
PF00989	7	PAS fold
PF01019	7	Gamma-glutamyltranspeptidase
PF01161	7	Phosphatidylethanolamine-binding protein
PF01179	7	Copper amine oxidase, enzyme domain
PF01333	7	Apocytochrome F, C-terminal
PF01336	7	OB-fold nucleic acid binding domain
PF01433	7	Peptidase family M1
PF01474	7	Class-II DAHP synthetase family
PF01494	7	FAD binding domain
PF01546	7	Peptidase family M20/M25/M40
PF01556	7	DnaJ C terminal domain
PF01697	7	Glycosyltransferase family 92
PF01778	7	Ribosomal L28e protein family
PF01794	7	Ferric reductase like transmembrane component
PF02092	7	Glycyl-tRNA synthetase beta subunit
PF02099	7	Josephin
PF02535	7	ZIP Zinc transporter
PF03006	7	Haemolysin-III related
PF03015	7	Male sterility protein
PF03143	7	Elongation factor Tu C-terminal domain
PF03151	7	Triose-phosphate Transporter family
PF03226	7	Yippee zinc-binding/DNA-binding /Mis18, centromere assembly
PF03470	7	XS zinc finger domain
PF04057	7	Replication factor-A protein 1, N-terminal domain
PF04811	7	Sec23/Sec24 trunk domain
PF05498	7	Rapid ALkalinization Factor (RALF)
PF05758	7	Ycf1
PF07058	7	Microtubule-associated protein 70
PF07227	7	PHD - plant homeodomain finger protein
PF07687	7	Peptidase dimerisation domain
PF08148	7	DSHCT (NUC185) domain
PF11837	7	Domain of unknown function (DUF3357)
PF12142	7	Polyphenol oxidase middle domain
PF12146	7	Serine aminopeptidase, S33
PF12165	7	Alfin
PF12906	7	RING-variant domain
PF13249	7	Squalene-hopene cyclase N-terminal domain
PF13419	7	Haloacid dehalogenase-like hydrolase
PF13450	7	NAD(P)-binding Rossmann-like domain
PF14144	7	Seed dormancy control
PF14204	7	Ribosomal L18 C-terminal region
PF14826	7	FACT complex subunit SPT16 N-terminal lobe domain
PF15612	7	WSTF, HB1, Itc1p, MBD9 motif 1
PF16135	7	TPL-binding domain in jasmonate signalling
PF16327	7	Cytochrome c-type biogenesis protein CcmF C-terminal
PF16363	7	GDP-mannose 4,6 dehydratase
PF16719	7	SAWADEE domain
PF00022	6	Actin
PF00191	6	Annexin
PF00266	6	Aminotransferase class-V
PF00274	6	Fructose-bisphosphate aldolase class-I
PF00300	6	Histidine phosphatase superfamily (branch 1)
PF00321	6	Plant thionin
PF00347	6	Ribosomal protein L6
PF00348	6	Polyprenyl synthetase
PF00378	6	Enoyl-CoA hydratase/isomerase
PF00393	6	6-phosphogluconate dehydrogenase, C-terminal domain
PF00464	6	Serine hydroxymethyltransferase
PF00544	6	Pectate lyase
PF00557	6	Metallopeptidase family M24
PF00581	6	Rhodanese-like domain
PF00582	6	Universal stress protein family
PF00639	6	PPIC-type PPIASE domain
PF00654	6	Voltage gated chloride channel
PF00935	6	Ribosomal protein L44
PF00941	6	FAD binding domain in molybdopterin dehydrogenase
PF00967	6	Barwin family
PF01053	6	Cys/Met metabolism PLP-dependent enzyme
PF01138	6	3' exoribonuclease family, domain 1
PF01156	6	Inosine-uridine preferring nucleoside hydrolase
PF01238	6	Phosphomannose isomerase type I
PF01239	6	Protein prenyltransferase alpha subunit repeat
PF01294	6	Ribosomal protein L13e
PF01315	6	Aldehyde oxidase and xanthine dehydrogenase, a/b hammerhead domain
PF01429	6	Methyl-CpG binding domain
PF01553	6	Acyltransferase
PF01571	6	Aminomethyltransferase folate-binding domain
PF01643	6	Acyl-ACP thioesterase
PF01799	6	[2Fe-2S] binding domain
PF01849	6	NAC domain
PF01852	6	START domain
PF02320	6	Ubiquinol-cytochrome C reductase hinge protein
PF02386	6	Cation transport protein
PF02775	6	Thiamine pyrophosphate enzyme, C-terminal TPP binding domain
PF02784	6	Pyridoxal-dependent decarboxylase, pyridoxal binding domain
PF02922	6	Carbohydrate-binding module 48 (Isoamylase N-terminal domain)
PF02990	6	Endomembrane protein 70
PF02991	6	Autophagy protein Atg8 ubiquitin like
PF03360	6	Glycosyltransferase family 43
PF03435	6	Saccharopine dehydrogenase NADP binding domain
PF03450	6	CO dehydrogenase flavoprotein C-terminal domain
PF03568	6	Peptidase family C50
PF03595	6	Voltage-dependent anion channel
PF03647	6	Transmembrane proteins 14C
PF03859	6	CG-1 domain
PF04450	6	Peptidase of plants and bacteria
PF04690	6	YABBY protein
PF04815	6	Sec23/Sec24 helical domain
PF04873	6	Ethylene insensitive 3
PF05577	6	Serine carboxypeptidase S28
PF05608	6	Protein of unknown function (DUF778)
PF05755	6	Rubber elongation factor protein (REF)
PF06094	6	Gamma-glutamyl cyclotransferase, AIG2-like
PF06203	6	CCT motif
PF06733	6	DEAD_2
PF07168	6	Ureide permease
PF08512	6	Histone chaperone Rttp106-like
PF08534	6	Redoxin
PF08670	6	MEKHLA domain
PF10440	6	Ubiquitin-binding WIYLD domain
PF11834	6	KHA, dimerisation domain of potassium ion channel
PF11900	6	Domain of unknown function (DUF3420)
PF11947	6	Protein of unknown function (DUF3464)
PF11955	6	Plant organelle RNA recognition domain
PF11976	6	Ubiquitin-2 like Rad60 SUMO-like
PF12352	6	Snare region anchored in the vesicle membrane C-terminus
PF12357	6	Phospholipase D C terminal
PF13180	6	PDZ domain
PF13405	6	EF-hand domain
PF13632	6	Glycosyl transferase family group 2
PF14413	6	Thg1 C terminal domain
PF14476	6	Petal formation-expressed
PF15413	6	Pleckstrin homology domain
PF16987	6	KIX domain
PF00024	5	PAN domain
PF00101	5	Ribulose bisphosphate carboxylase, small chain
PF00173	5	Cytochrome b5-like Heme/Steroid binding domain
PF00275	5	EPSP synthase (3-phosphoshikimate 1-carboxyvinyltransferase)
PF00316	5	Fructose-1-6-bisphosphatase, N-terminal domain
PF00350	5	Dynamin family
PF00413	5	Matrixin
PF00448	5	SRP54-type protein, GTPase domain
PF00456	5	Transketolase, thiamine diphosphate binding domain
PF00459	5	Inositol monophosphatase family
PF00477	5	Small hydrophilic plant seed protein
PF00494	5	Squalene/phytoene synthase
PF00503	5	G-protein alpha subunit
PF00637	5	Region in Clathrin and VPS
PF00643	5	B-box zinc finger
PF00644	5	Poly(ADP-ribose) polymerase catalytic domain
PF00675	5	Insulinase (Peptidase family M16)
PF00690	5	Cation transporter/ATPase, N-terminus
PF00719	5	Inorganic pyrophosphatase
PF00752	5	XPG N-terminal domain
PF00782	5	Dual specificity phosphatase, catalytic domain
PF00789	5	UBX domain
PF00800	5	Prephenate dehydratase
PF00916	5	Sulfate permease family
PF00995	5	Sec1 family
PF01112	5	Asparaginase
PF01133	5	Enhancer of rudimentary
PF01169	5	Uncharacterized protein family UPF0016
PF01217	5	Clathrin adaptor complex small chain
PF01237	5	Oxysterol-binding protein
PF01246	5	Ribosomal protein L24e
PF01248	5	Ribosomal protein L7Ae/L30e/S12e/Gadd45 family
PF01255	5	Putative undecaprenyl diphosphate synthase
PF01280	5	Ribosomal protein L19e
PF01282	5	Ribosomal protein S24e
PF01439	5	Metallothionein
PF01459	5	Eukaryotic porin
PF01513	5	ATP-NAD kinase
PF01596	5	O-methyltransferase
PF01603	5	Protein phosphatase 2A regulatory B subunit (B56 family)
PF01740	5	STAS domain
PF01909	5	Nucleotidyltransferase domain
PF02110	5	Hydroxyethylthiazole kinase family
PF02291	5	Transcription initiation factor IID, 31kD subunit
PF02463	5	RecF/RecN/SMC N terminal domain
PF02671	5	Paired amphipathic helix repeat
PF02780	5	Transketolase, C-terminal domain
PF02867	5	Ribonucleotide reductase, barrel domain
PF02887	5	Pyruvate kinase, alpha/beta domain
PF02987	5	Late embryogenesis abundant protein
PF03031	5	NLI interacting factor-like phosphatase
PF03104	5	DNA polymerase family B, exonuclease domain
PF03332	5	Eukaryotic phosphomannomutase
PF03368	5	Dicer dimerisation domain
PF03381	5	LEM3 (ligand-effect modulator 3) family / CDC50 family
PF03465	5	eRF1 domain 3
PF03522	5	Solute carrier family 12
PF03629	5	Carbohydrate esterase, sialic acid-specific acetylesterase
PF04640	5	PLATZ transcription factor
PF04791	5	LMBR1-like membrane protein
PF04857	5	CAF1 family ribonuclease
PF04992	5	RNA polymerase Rpb1, domain 6
PF05047	5	Mitochondrial ribosomal protein L51 / S25 / CI-B8 domain
PF05241	5	Emopamil binding protein
PF05637	5	galactosyl transferase GMA12/MNN10 family
PF05648	5	Peroxisomal biogenesis factor 11 (PEX11)
PF07990	5	Nucleic acid binding protein NABP
PF08264	5	Anticodon-binding domain of tRNA
PF08323	5	Starch synthase catalytic domain
PF08417	5	Pheophorbide a oxygenase
PF08423	5	Rad51
PF09187	5	Domain of unknown function(DUF1950)
PF09532	5	FDF domain
PF09732	5	Cactus-binding C-terminus of cactin protein
PF10664	5	Cyanobacterial and plastid NDH-1 subunit M
PF12076	5	WAX2 C-terminal domain
PF12222	5	Peptide N-acetyl-beta-D-glucosaminyl asparaginase amidase A
PF12530	5	Protein of unknown function (DUF3730)
PF12698	5	ABC-2 family transporter protein
PF12894	5	Anaphase-promoting complex subunit 4 WD40 domain
PF13181	5	Tetratricopeptide repeat
PF13432	5	Tetratricopeptide repeat
PF13813	5	Membrane bound O-acyl transferase family
PF13848	5	Thioredoxin-like domain
PF14377	5	Domain of unknown function (DUF4414)
PF14938	5	Soluble NSF attachment protein, SNAP
PF16205	5	Ribosomal_S17 N-terminal
PF16900	5	Replication protein A OB domain
PF17048	5	Neutral/alkaline non-lysosomal ceramidase, C-terminal
PF17181	5	Epidermal patterning factor proteins
PF00027	4	Cyclic nucleotide-binding domain
PF00036	4	EF hand
PF00063	4	Myosin head (motor domain)
PF00117	4	Glutamine amidotransferase class-I
PF00128	4	Alpha amylase, catalytic domain
PF00174	4	Oxidoreductase molybdopterin binding domain
PF00183	4	Hsp90 protein
PF00294	4	pfkB family carbohydrate kinase
PF00307	4	Calponin homology (CH) domain
PF00311	4	Phosphoenolpyruvate carboxylase
PF00330	4	Aconitase family (aconitate hydratase)
PF00454	4	Phosphatidylinositol 3- and 4-kinase
PF00471	4	Ribosomal protein L33
PF00561	4	alpha/beta hydrolase fold
PF00565	4	Staphylococcal nuclease homologue
PF00652	4	Ricin-type beta-trefoil lectin domain
PF00694	4	Aconitase C-terminal domain
PF00701	4	Dihydrodipicolinate synthetase family
PF00786	4	P21-Rho-binding domain
PF00795	4	Carbon-nitrogen hydrolase
PF00827	4	Ribosomal L15
PF00867	4	XPG I-region
PF00875	4	DNA photolyase
PF00928	4	Adaptor complexes medium subunit family
PF00956	4	Nucleosome assembly protein (NAP)
PF01012	4	Electron transfer flavoprotein domain
PF01055	4	Glycosyl hydrolases family 31
PF01119	4	DNA mismatch repair protein, C-terminal domain
PF01476	4	LysM domain
PF01529	4	DHHC palmitoyltransferase
PF01595	4	Domain of unknown function DUF21
PF01715	4	IPP transferase
PF01751	4	Toprim domain
PF01775	4	Ribosomal proteins 50S-L18Ae/60S-L20/60S-L18A
PF01805	4	Surp module
PF01916	4	Deoxyhypusine synthase
PF01920	4	Prefoldin subunit
PF01985	4	CRS1 / YhbY (CRM) domain
PF02042	4	RWP-RK domain
PF02149	4	Kinase associated domain 1
PF02297	4	Cytochrome oxidase c subunit VIb
PF02375	4	jmjN domain
PF02574	4	Homocysteine S-methyltransferase
PF02728	4	Copper amine oxidase, N3 domain
PF02779	4	Transketolase, pyrimidine binding domain
PF02817	4	e3 binding domain
PF02893	4	GRAM domain
PF03009	4	Glycerophosphoryl diester phosphodiesterase family
PF03105	4	SPX domain
PF03223	4	V-ATPase subunit C
PF03358	4	NADPH-dependent FMN reductase
PF03463	4	eRF1 domain 1
PF03662	4	Glycosyl hydrolase family 79, N-terminal domain
PF04185	4	Phosphoesterase family
PF04385	4	Domain of unknown function, DUF529
PF04484	4	Family of unknown function (DUF566)
PF04526	4	Protein of unknown function (DUF568)
PF04652	4	Vta1 like
PF04725	4	Photosystem II 10 kDa polypeptide PsbR
PF04734	4	Neutral/alkaline non-lysosomal ceramidase, N-terminal
PF04759	4	Protein of unknown function, DUF617
PF04927	4	Seed maturation protein
PF04990	4	RNA polymerase Rpb1, domain 7
PF05199	4	GMC oxidoreductase
PF05406	4	WGR domain
PF05653	4	Magnesium transporter NIPA
PF05687	4	BES1/BZR1 plant transcription factor, N-terminal
PF05911	4	Filament-like plant protein, long coiled-coil
PF05978	4	Ion channel regulatory protein UNC-93
PF06025	4	Domain of Unknown Function (DUF913)
PF06405	4	Red chlorophyll catabolite reductase (RCC reductase)
PF06424	4	PRP1 splicing factor, N-terminal
PF06943	4	LSD1 zinc finger
PF07479	4	NAD-dependent glycerol-3-phosphate dehydrogenase C-terminus
PF07522	4	DNA repair metallo-beta-lactamase
PF07651	4	ANTH domain
PF07718	4	Coatomer beta C-terminal region
PF07885	4	Ion channel
PF07897	4	Ethylene-responsive binding factor-associated repression
PF08375	4	Proteasome regulatory subunit C-terminal
PF08694	4	Ubiquitin-fold modifier-conjugating enzyme 1
PF08879	4	WRC
PF08880	4	QLQ
PF10585	4	Ubiquitin-activating enzyme active site
PF10712	4	NAD-specific glutamate dehydrogenase
PF10890	4	Cytochrome b-c1 complex subunit 8
PF11961	4	Domain of unknown function (DUF3475)
PF12157	4	Protein of unknown function (DUF3591)
PF12174	4	RCD1-SRO-TAF4 (RST) plant domain
PF12214	4	Cell cycle regulated microtubule associated protein
PF12274	4	Protein of unknown function (DUF3615)
PF12436	4	ICP0-binding domain of Ubiquitin-specific protease 7
PF12481	4	Aluminium induced protein
PF12710	4	haloacid dehalogenase-like hydrolase
PF13460	4	NAD(P)H-binding
PF13589	4	Histidine kinase-, DNA gyrase B-, and HSP90-like ATPase
PF13921	4	Myb-like DNA-binding domain
PF13923	4	Zinc finger, C3HC4 type (RING finger)
PF13943	4	WPP domain
PF14560	4	Ubiquitin-like domain
PF14569	4	Zinc-binding RING-finger
PF14806	4	Coatomer beta subunit appendage platform
PF15697	4	Domain of unknown function (DUF4666)
PF16413	4	DNA mismatch repair protein Mlh1 C-terminus
PF16898	4	C-terminal associated domain of TOPRIM
PF17144	4	Ribosomal large subunit proteins 60S L5, and 50S L18
PF00026	3	Eukaryotic aspartyl protease
PF00108	3	Thiolase, N-terminal domain
PF00111	3	2Fe-2S iron-sulfur cluster binding domain
PF00180	3	Isocitrate/isopropylmalate dehydrogenase
PF00202	3	Aminotransferase class-III
PF00205	3	Thiamine pyrophosphate enzyme, central domain
PF00244	3	14-3-3 protein
PF00265	3	Thymidine kinase
PF00288	3	GHMP kinases N terminal domain
PF00289	3	Biotin carboxylase, N-terminal domain
PF00293	3	NUDIX domain
PF00298	3	Ribosomal protein L11, RNA binding domain
PF00333	3	Ribosomal protein S5, N-terminal domain
PF00335	3	Tetraspanin family
PF00380	3	Ribosomal protein S9/S16
PF00388	3	Phosphatidylinositol-specific phospholipase C, X domain
PF00425	3	chorismate binding enzyme
PF00445	3	Ribonuclease T2 family
PF00466	3	Ribosomal protein L10
PF00484	3	Carbonic anhydrase
PF00488	3	MutS domain V
PF00493	3	MCM2/3/5 family
PF00538	3	linker histone H1 and H5 family
PF00550	3	Phosphopantetheine attachment site
PF00591	3	Glycosyl transferase family, a/b domain
PF00595	3	PDZ domain (Also known as DHR or GLGF)
PF00682	3	HMGL-like
PF00684	3	DnaJ central domain
PF00749	3	tRNA synthetases class I (E and Q), catalytic domain
PF00781	3	Diacylglycerol kinase catalytic domain
PF00838	3	Translationally controlled tumour protein
PF00872	3	Transposase, Mutator family
PF00900	3	Ribosomal family S4e
PF00939	3	Sodium:sulfate symporter transmembrane region
PF01016	3	Ribosomal L27 protein
PF01031	3	Dynamin central region
PF01086	3	Clathrin light chain
PF01151	3	GNS1/SUR4 family
PF01182	3	Glucosamine-6-phosphate isomerases/6-phosphogluconolactonase
PF01194	3	RNA polymerases N / 8 kDa subunit
PF01199	3	Ribosomal protein L34e
PF01207	3	Dihydrouridine synthase (Dus)
PF01210	3	NAD-dependent glycerol-3-phosphate dehydrogenase N-terminus
PF01214	3	Casein kinase II regulatory subunit
PF01251	3	Ribosomal protein S7e
PF01283	3	Ribosomal protein S26e
PF01287	3	Eukaryotic elongation factor 5A hypusine, DNA-binding OB fold
PF01351	3	Ribonuclease HII
PF01363	3	FYVE zinc finger
PF01388	3	ARID/BRIGHT DNA binding domain
PF01423	3	LSM domain
PF01545	3	Cation efflux family
PF01583	3	Adenylylsulphate kinase
PF01585	3	G-patch domain
PF01590	3	GAF domain
PF01636	3	Phosphotransferase enzyme family
PF01676	3	Metalloenzyme superfamily
PF01786	3	Alternative oxidase
PF01842	3	ACT domain
PF01900	3	Rpp14/Pop5 family
PF01907	3	Ribosomal protein L37e
PF02045	3	CCAAT-binding transcription factor (CBF-B/NF-YA) subunit B
PF02146	3	Sir2 family
PF02179	3	BAG domain
PF02183	3	Homeobox associated leucine zipper
PF02201	3	SWIB/MDM2 domain
PF02214	3	BTB/POZ domain
PF02230	3	Phospholipase/Carboxylesterase
PF02290	3	Signal recognition particle 14kD protein
PF02529	3	Cytochrome B6-F complex subunit 5
PF02657	3	Fe-S metabolism associated domain
PF02727	3	Copper amine oxidase, N2 domain
PF02769	3	AIR synthase related protein, C-terminal domain
PF02776	3	Thiamine pyrophosphate enzyme, N-terminal TPP binding domain
PF02877	3	Poly(ADP-ribose) polymerase, regulatory domain
PF02881	3	SRP54-type protein, helical bundle domain
PF02891	3	MIZ/SP-RING zinc finger
PF02941	3	Ferredoxin thioredoxin reductase variable alpha chain
PF02970	3	Tubulin binding cofactor A
PF02985	3	HEAT repeat
PF03079	3	ARD/ARD' family
PF03126	3	Plus-3 domain
PF03129	3	Anticodon binding domain
PF03159	3	XRN 5'-3' exonuclease N-terminus
PF03256	3	Anaphase-promoting complex, subunit 10 (APC10)
PF03404	3	Mo-co oxidoreductase dimerisation domain
PF03441	3	FAD binding domain of DNA photolyase
PF03464	3	eRF1 domain 2
PF03725	3	3' exoribonuclease family, domain 2
PF03726	3	Polyribonucleotide nucleotidyltransferase, RNA binding domain
PF03727	3	Hexokinase
PF03791	3	KNOX2 domain
PF03870	3	RNA polymerase Rpb8
PF03874	3	RNA polymerase Rpb4
PF03946	3	Ribosomal protein L11, N-terminal domain
PF03950	3	tRNA synthetases class I (E and Q), anti-codon binding domain
PF03953	3	Tubulin C-terminal domain
PF04062	3	ARP2/3 complex ARPC3 (21 kDa) subunit
PF04096	3	Nucleoporin autopeptidase
PF04152	3	Mre11 DNA-binding presumed domain
PF04278	3	Tic22-like family
PF04389	3	Peptidase family M28
PF04548	3	AIG1 family
PF04675	3	DNA ligase N terminus
PF04678	3	Mitochondrial calcium uniporter
PF04715	3	Anthranilate synthase component I, N terminal region
PF04755	3	PAP_fibrillin
PF04825	3	N terminus of Rad21 / Rec8 like protein
PF04969	3	CS domain
PF05003	3	Protein of unknown function (DUF668)
PF05042	3	Caleosin related protein
PF05172	3	Nup53/35/40-type RNA recognition motif
PF05175	3	Methyltransferase small domain
PF05193	3	Peptidase M16 inactive domain
PF05340	3	Protein of unknown function (DUF740)
PF05633	3	Protein of unknown function (DUF793)
PF05634	3	APO RNA-binding
PF05678	3	VQ motif
PF05817	3	Oligosaccharyltransferase subunit Ribophorin II
PF06415	3	BPG-independent PGAM N-terminus (iPGM_N)
PF06470	3	SMC proteins Flexible Hinge Domain
PF06487	3	Sin3 associated polypeptide p18 (SAP18)
PF06602	3	Myotubularin-like phosphatase domain
PF06911	3	Senescence-associated protein
PF07002	3	Copine
PF07231	3	Hs1pro-1 N-terminus
PF07777	3	G-box binding protein MFMR
PF07821	3	Alpha-amylase C-terminal beta-sheet domain
PF07887	3	Calmodulin binding protein-like
PF08152	3	GUCT (NUC152) domain
PF08214	3	Histone acetylation protein
PF08488	3	Wall-associated kinase
PF08498	3	Sterol methyltransferase C-terminal
PF08510	3	PIG-P
PF08544	3	GHMP kinases C terminal
PF08614	3	Autophagy protein 16 (ATG16)
PF08669	3	Glycine cleavage T-protein C-terminal barrel domain
PF08784	3	Replication protein A C terminal
PF09785	3	Prp31 C terminal domain
PF10058	3	Predicted integral membrane zinc-ribbon metal-binding protein
PF10436	3	Mitochondrial branched-chain alpha-ketoacid dehydrogenase kinase
PF10520	3	B domain of TMEM189, localisation domain
PF10533	3	Plant zinc cluster domain
PF10559	3	Plug domain of Sec61p
PF10609	3	NUBPL iron-transfer P-loop NTPase
PF11321	3	Protein of unknown function (DUF3123)
PF11799	3	impB/mucB/samB family C-terminal domain
PF11960	3	Domain of unknown function (DUF3474)
PF12265	3	Histone-binding protein RBBP4 or subunit C of CAF1 complex
PF12325	3	TATA element modulatory factor 1 TATA binding
PF12701	3	Scd6-like Sm domain
PF12838	3	4Fe-4S dicluster domain
PF12874	3	Zinc-finger of C2H2 type
PF12899	3	Alkaline and neutral invertase
PF13178	3	Protein of unknown function (DUF4005)
PF13347	3	MFS/sugar transport protein
PF13668	3	Ferritin-like domain
PF13862	3	p21-C-terminal region-binding protein
PF13917	3	Zinc knuckle
PF14310	3	Fibronectin type III-like domain
PF14572	3	Phosphoribosyl synthetase-associated domain
PF14697	3	4Fe-4S dicluster domain
PF14709	3	double strand RNA binding domain from DEAD END PROTEIN 1
PF15613	3	Williams-Beuren syndrome DDT (WSD), D-TOX E motif
PF16035	3	Chalcone isomerase like
PF16058	3	Mucin-like
PF16121	3	40S ribosomal protein S4 C-terminus
PF16420	3	Ubiquitin-like modifier-activating enzyme ATG7 N-terminus
PF16528	3	Exocyst component 84 C-terminal
PF16596	3	Disordered region downstream of MFMR
PF16661	3	Metallo-beta-lactamase superfamily domain
PF16679	3	DNA replication factor Cdt1 C-terminal domain
PF16760	3	Starch/carbohydrate-binding module (family 53)
PF16886	3	ATPsynthase alpha/beta subunit N-term extension
PF16953	3	Protein-only RNase P
PF16974	3	High-affinity nitrate transporter accessory
PF00008	2	EGF-like domain
PF00081	2	Iron/manganese superoxide dismutases, alpha-hairpin domain
PF00097	2	Zinc finger, C3HC4 type (RING finger)
PF00102	2	Protein-tyrosine phosphatase
PF00132	2	Bacterial transferase hexapeptide (six repeats)
PF00136	2	DNA polymerase family B
PF00150	2	Cellulase (glycosyl hydrolase family 5)
PF00156	2	Phosphoribosyl transferase domain
PF00160	2	Cyclophilin type peptidyl-prolyl cis-trans isomerase/CLD
PF00169	2	PH domain
PF00268	2	Ribonucleotide reductase, small chain
PF00281	2	Ribosomal protein L5
PF00342	2	Phosphoglucose isomerase
PF00349	2	Hexokinase
PF00364	2	Biotin-requiring enzyme
PF00366	2	Ribosomal protein S17
PF00387	2	Phosphatidylinositol-specific phospholipase C, Y domain
PF00476	2	DNA polymerase family A
PF00479	2	Glucose-6-phosphate dehydrogenase, NAD binding domain
PF00487	2	Fatty acid desaturase
PF00569	2	Zinc finger, ZZ type
PF00576	2	HIUase/Transthyretin family
PF00620	2	RhoGAP domain
PF00658	2	Poly-adenylate binding protein, unique domain
PF00697	2	N-(5'phosphoribosyl)anthranilate (PRA) isomerase
PF00732	2	GMC oxidoreductase
PF00745	2	Glutamyl-tRNAGlu reductase, dimerisation domain
PF00793	2	DAHP synthetase I family
PF00805	2	Pentapeptide repeats (8 copies)
PF00810	2	ER lumen protein retaining receptor
PF00817	2	impB/mucB/samB family
PF00849	2	RNA pseudouridylate synthase
PF00855	2	PWWP domain
PF00890	2	FAD binding domain
PF01048	2	Phosphorylase superfamily
PF01062	2	Bestrophin, RFP-TM, chloride channel
PF01068	2	ATP dependent DNA ligase domain
PF01120	2	Alpha-L-fucosidase
PF01131	2	DNA topoisomerase
PF01135	2	Protein-L-isoaspartate(D-aspartate) O-methyltransferase (PCMT)
PF01137	2	RNA 3'-terminal phosphate cyclase
PF01198	2	Ribosomal protein L31e
PF01200	2	Ribosomal protein S28e
PF01202	2	Shikimate kinase
PF01204	2	Trehalase
PF01263	2	Aldose 1-epimerase
PF01326	2	Pyruvate phosphate dikinase, PEP/pyruvate binding domain
PF01417	2	ENTH domain
PF01436	2	NHL repeat
PF01471	2	Putative peptidoglycan binding domain
PF01472	2	PUA domain
PF01658	2	Myo-inositol-1-phosphate synthase
PF01730	2	UreF
PF01781	2	Ribosomal L38e protein family
PF01788	2	PsbJ
PF01823	2	MAC/Perforin domain
PF01833	2	IPT/TIG domain
PF01851	2	Proteasome/cyclosome repeat
PF01912	2	eIF-6 family
PF01979	2	Amidohydrolase family
PF02037	2	SAP domain
PF02096	2	60Kd inner membrane protein
PF02140	2	Galactose binding lectin domain
PF02151	2	UvrB/uvrC motif
PF02184	2	HAT (Half-A-TPR) repeat
PF02213	2	GYF domain
PF02259	2	FAT domain
PF02338	2	OTU-like cysteine protease
PF02353	2	Mycolic acid cyclopropane synthetase
PF02383	2	SacI homology domain
PF02390	2	Putative methyltransferase
PF02441	2	Flavoprotein
PF02468	2	Photosystem II reaction centre N protein (psbN)
PF02496	2	ABA/WDS induced protein
PF02532	2	Photosystem II reaction centre I protein (PSII 4.8 kDa protein)
PF02544	2	3-oxo-5-alpha-steroid 4-dehydrogenase
PF02605	2	Photosystem I reaction centre subunit XI
PF02681	2	Divergent PAP2 family
PF02714	2	Calcium-dependent channel, 7TM region, putative phosphate
PF02731	2	SKIP/SNW domain
PF02751	2	Transcription initiation factor IIA, gamma subunit
PF02773	2	S-adenosylmethionine synthetase, C-terminal domain
PF02777	2	Iron/manganese superoxide dismutases, C-terminal domain
PF02781	2	Glucose-6-phosphate dehydrogenase, C-terminal domain
PF02885	2	Glycosyl transferase family, helical bundle domain
PF02910	2	Fumarate reductase flavoprotein C-term
PF02953	2	Tim10/DDP family zinc finger
PF03004	2	Plant transposase (Ptta/En/Spm family)
PF03030	2	Inorganic H+ pyrophosphatase
PF03034	2	Phosphatidyl serine synthase
PF03071	2	GNT-I family
PF03099	2	Biotin/lipoate A/B protein ligase family
PF03108	2	MuDR family transposase
PF03124	2	EXS family
PF03178	2	CPSF A subunit region
PF03188	2	Eukaryotic cytochrome b561
PF03351	2	DOMON domain
PF03352	2	Methyladenine glycosylase
PF03462	2	PCRF domain
PF03531	2	Structure-specific recognition protein (SSRP1)
PF03719	2	Ribosomal protein S5, C-terminal domain
PF03765	2	CRAL/TRIO, N-terminal domain
PF03789	2	ELK domain
PF03790	2	KNOX1 domain
PF03807	2	NADP oxidoreductase coenzyme F420-dependent
PF03881	2	Fructosamine kinase
PF04055	2	Radical SAM superfamily
PF04065	2	Not1 N-terminal domain, CCR4-Not complex component
PF04146	2	YT521-B-like domain
PF04157	2	EAP30/Vps36 family
PF04253	2	Transferrin receptor-like dimerisation domain
PF04406	2	Type IIB DNA topoisomerase
PF04433	2	SWIRM domain
PF04504	2	Protein of unknown function, DUF573
PF04511	2	Der1-like family
PF04566	2	RNA polymerase Rpb2, domain 4
PF04567	2	RNA polymerase Rpb2, domain 5
PF04729	2	ASF1 like histone chaperone
PF04810	2	Sec23/Sec24 zinc finger
PF04818	2	RNA polymerase II-binding domain.
PF04824	2	Conserved region of Rad21 / Rec8 like protein
PF04884	2	Vitamin B6 photo-protection and homoeostasis
PF05018	2	Protein of unknown function (DUF667)
PF05026	2	Dcp2, box A domain
PF05028	2	Poly (ADP-ribose) glycohydrolase (PARG)
PF05096	2	Glutamine cyclotransferase
PF05182	2	Fip1 motif
PF05191	2	Adenylate kinase, active site lid
PF05192	2	MutS domain III
PF05221	2	S-adenosyl-L-homocysteine hydrolase
PF05557	2	Mitotic checkpoint protein
PF05600	2	Protein of unknown function (DUF773)
PF05605	2	Drought induced 19 protein (Di19), zinc-binding
PF05879	2	Root hair defective 3 GTP-binding protein (RHD3)
PF05890	2	Eukaryotic rRNA processing protein EBP2
PF05903	2	PPPDE putative peptidase domain
PF06012	2	Domain of Unknown Function (DUF908)
PF06026	2	Ribose 5-phosphate isomerase A (phosphoriboisomerase A)
PF06090	2	Inositol-pentakisphosphate 2-kinase
PF06454	2	Protein of unknown function (DUF1084)
PF06479	2	Ribonuclease 2-5A
PF06584	2	DIRP
PF06858	2	Nucleolar GTP-binding protein 1 (NOG1)
PF06925	2	Monogalactosyldiacylglycerol (MGDG) synthase
PF06964	2	Alpha-L-arabinofuranosidase C-terminal domain
PF07014	2	Hs1pro-1 protein C-terminus
PF07093	2	SGT1 protein
PF07224	2	Chlorophyllase
PF07228	2	Stage II sporulation protein E (SpoIIE)
PF07466	2	Protein of unknown function (DUF1517)
PF07517	2	SecA DEAD-like domain
PF07719	2	Tetratricopeptide repeat
PF07967	2	C3HC zinc finger-like
PF07973	2	Threonyl and Alanyl tRNA synthetase second additional domain
PF07991	2	Acetohydroxy acid isomeroreductase, NADPH-binding domain
PF07994	2	Myo-inositol-1-phosphate synthase
PF08033	2	Sec23/Sec24 beta-sandwich domain
PF08127	2	Peptidase family C1 propeptide
PF08153	2	NGP1NT (NUC091) domain
PF08245	2	Mur ligase middle domain
PF08267	2	Cobalamin-independent synthase, N-terminal domain
PF08277	2	PAN-like domain
PF08282	2	haloacid dehalogenase-like hydrolase
PF08318	2	COG4 transport protein
PF08326	2	Acetyl-CoA carboxylase, central region
PF08356	2	EF hand associated
PF08506	2	Cse1
PF08542	2	Replication factor C C-terminal domain
PF08623	2	TATA-binding protein interacting (TIP20)
PF08644	2	FACT complex subunit (SPT16/CDC68)
PF08672	2	Anaphase promoting complex (APC) subunit 2
PF08797	2	HIRAN domain
PF08911	2	NUP50 (Nucleoporin 50 kDa)
PF09258	2	Glycosyl transferase family 64 domain
PF09280	2	XPC-binding domain
PF09336	2	Vps4 C terminal oligomerisation domain
PF09337	2	His(2)-Cys(2) zinc finger
PF09353	2	Domain of unknown function (DUF1995)
PF09454	2	Vps23 core domain
PF09668	2	Aspartyl protease
PF10075	2	CSN8/PSMD8/EIF3K family
PF10215	2	Oligosaccaryltransferase
PF10225	2	NEMP family
PF10312	2	Conserved mid region of cactin
PF10382	2	Protein of unknown function (DUF2439)
PF10396	2	GTP-binding protein TrmE N-terminus
PF10408	2	Ubiquitin elongating factor core
PF11204	2	Protein of unknown function (DUF2985)
PF11744	2	Aluminium activated malate transporter
PF11817	2	Foie gras liver health family 1
PF11987	2	Translation-initiation factor 2
PF12169	2	DNA polymerase III subunits gamma and tau domain III
PF12546	2	Blue/Ultraviolet sensing protein C terminal
PF12797	2	4Fe-4S binding domain
PF13177	2	DNA polymerase III, delta subunit
PF13306	2	Leucine rich repeats (6 copies)
PF13360	2	PQQ-like domain
PF13368	2	Topoisomerase C-terminal repeat
PF13374	2	Tetratricopeptide repeat
PF13378	2	Enolase C-terminal domain-like
PF13393	2	Histidyl-tRNA synthetase
PF13434	2	L-lysine 6-monooxygenase (NADPH-requiring)
PF13540	2	Regulator of chromosome condensation (RCC1) repeat
PF13602	2	Zinc-binding dehydrogenase
PF13641	2	Glycosyltransferase like family 2
PF13656	2	RNA polymerase Rpb3/Rpb11 dimerisation domain
PF13664	2	Domain of unknown function (DUF4149)
PF13713	2	Transcription factor BRX N-terminal domain
PF13724	2	DNA-binding domain
PF13802	2	Galactose mutarotase-like
PF13881	2	Ubiquitin-2 like Rad60 SUMO-like
PF13905	2	Thioredoxin-like
PF13906	2	C-terminus of AA_permease
PF13907	2	Domain of unknown function (DUF4208)
PF13925	2	con80 domain of Katanin
PF13967	2	Late exocytosis, associated with Golgi transport
PF14559	2	Tetratricopeptide repeat
PF14580	2	Leucine-rich repeat
PF14703	2	Cytosolic domain of 10TM putative phosphate transporter
PF16136	2	Putative nuclear localisation signal
PF16495	2	SWIRM-associated region 1
PF16503	2	Zinc-ribbon
PF16561	2	Glycogen recognition site of AMP-activated protein kinase
PF16589	2	BRCT domain, a BRCA1 C-terminus domain
PF16863	2	N-terminal barrel of NtMGAM and CtMGAM, maltase-glucoamylase
PF16884	2	N-terminal domain of oxidoreductase
PF16891	2	Serine-threonine protein phosphatase N-terminal domain
PF17136	2	Ribosomal proteins 50S L24/mitochondrial 39S L24
PF17207	2	MCM OB domain
PF00042	1	Globin
PF00113	1	Enolase, C-terminal TIM barrel domain
PF00120	1	Glutamine synthetase, catalytic domain
PF00130	1	Phorbol esters/diacylglycerol binding domain (C1 domain)
PF00135	1	Carboxylesterase family
PF00175	1	Oxidoreductase NAD-binding domain
PF00199	1	Catalase
PF00285	1	Citrate synthase, C-terminal domain
PF00317	1	Ribonucleotide reductase, all-alpha domain
PF00326	1	Prolyl oligopeptidase family
PF00327	1	Ribosomal protein L30p/L7e
PF00334	1	Nucleoside diphosphate kinase
PF00352	1	Transcription factor TFIID (or TATA-binding protein, TBP)
PF00360	1	Phytochrome region
PF00383	1	Cytidine and deoxycytidylate deaminase zinc-binding region
PF00428	1	60s Acidic ribosomal protein
PF00432	1	Prenyltransferase and squalene oxidase repeat
PF00433	1	Protein kinase C terminal domain
PF00438	1	S-adenosylmethionine synthetase, N-terminal domain
PF00441	1	Acyl-CoA dehydrogenase, C-terminal domain
PF00467	1	KOW motif
PF00472	1	RF-1 domain
PF00483	1	Nucleotidyl transferase
PF00491	1	Arginase family
PF00512	1	His Kinase A (phospho-acceptor) domain
PF00535	1	Glycosyl transferase family 2
PF00549	1	CoA-ligase
PF00566	1	Rab-GTPase-TBC domain
PF00572	1	Ribosomal protein L13
PF00575	1	S1 RNA binding domain
PF00580	1	UvrD/REP helicase N-terminal domain
PF00583	1	Acetyltransferase (GNAT) family
PF00584	1	SecE/Sec61-gamma subunits of protein translocation complex
PF00586	1	AIR synthase related protein, N-terminal domain
PF00587	1	tRNA synthetase class II core domain (G, H, P, S and T)
PF00609	1	Diacylglycerol kinase accessory domain
PF00634	1	BRCA2 repeat
PF00638	1	RanBP1 domain
PF00647	1	Elongation factor 1 gamma, conserved domain
PF00667	1	FAD binding domain
PF00686	1	Starch binding domain
PF00705	1	Proliferating cell nuclear antigen, N-terminal domain
PF00725	1	3-hydroxyacyl-CoA dehydrogenase, C-terminal domain
PF00736	1	EF-1 guanine nucleotide exchange domain
PF00753	1	Metallo-beta-lactamase superfamily
PF00830	1	Ribosomal L28 family
PF00831	1	Ribosomal L29 protein
PF00832	1	Ribosomal L39 protein
PF00883	1	Cytosol aminopeptidase family, catalytic domain
PF00889	1	Elongation factor TS
PF00909	1	Ammonium Transporter Family
PF00925	1	GTP cyclohydrolase II
PF00926	1	3,4-dihydroxy-2-butanone 4-phosphate synthase
PF00940	1	DNA-dependent RNA polymerase
PF01028	1	Eukaryotic DNA topoisomerase I, catalytic core
PF01039	1	Carboxyl transferase domain
PF01043	1	SecA preprotein cross-linking domain
PF01063	1	Amino-transferase class IV
PF01066	1	CDP-alcohol phosphatidyltransferase
PF01074	1	Glycosyl hydrolases family 38 N-terminal domain
PF01092	1	Ribosomal protein S6e
PF01111	1	Cyclin-dependent kinase regulatory subunit
PF01113	1	Dihydrodipicolinate reductase, N-terminus
PF01118	1	Semialdehyde dehydrogenase, NAD binding domain
PF01126	1	Heme oxygenase
PF01148	1	Cytidylyltransferase family
PF01149	1	Formamidopyrimidine-DNA glycosylase N-terminal domain
PF01152	1	Bacterial-like globin
PF01159	1	Ribosomal protein L6e
PF01167	1	Tub family
PF01171	1	PP-loop family
PF01174	1	SNO glutamine amidotransferase family
PF01209	1	ubiE/COQ5 methyltransferase family
PF01213	1	Adenylate cyclase associated (CAP) N terminal
PF01215	1	Cytochrome c oxidase subunit Vb
PF01221	1	Dynein light chain type 1
PF01249	1	Ribosomal protein S21e
PF01253	1	Translation initiation factor SUI1
PF01266	1	FAD dependent oxidoreductase
PF01369	1	Sec7 domain
PF01394	1	Clathrin propeller repeat
PF01412	1	Putative GTPase activating protein for Arf
PF01450	1	Acetohydroxy acid isomeroreductase, catalytic domain
PF01491	1	Frataxin-like domain
PF01509	1	TruB family pseudouridylate synthase (N terminal domain)
PF01549	1	ShK domain-like
PF01569	1	PAP2 superfamily
PF01619	1	Proline dehydrogenase
PF01632	1	Ribosomal protein L35
PF01633	1	Choline/ethanolamine kinase
PF01649	1	Ribosomal protein S20
PF01694	1	Rhomboid family
PF01717	1	Cobalamin-independent synthase, Catalytic domain
PF01733	1	Nucleoside transporter
PF01758	1	Sodium Bile acid symporter family
PF01777	1	Ribosomal L27e protein family
PF01783	1	Ribosomal L32p protein family
PF01789	1	PsbP
PF01809	1	Haemolytic domain
PF01812	1	5-formyltetrahydrofolate cyclo-ligase family
PF01857	1	Retinoblastoma-associated protein B domain
PF01873	1	Domain found in IF2B/IF5
PF01946	1	Thi4 family
PF01974	1	tRNA intron endonuclease, catalytic C-terminal domain
PF01991	1	ATP synthase (E/31 kDa) subunit
PF02005	1	N2,N2-dimethylguanosine tRNA methyltransferase
PF02033	1	Ribosome-binding factor A
PF02068	1	Plant PEC family metallothionein
PF02115	1	RHO protein GDP dissociation inhibitor
PF02152	1	Dihydroneopterin aldolase
PF02195	1	ParB-like nuclease domain
PF02212	1	Dynamin GTPase effector domain
PF02245	1	Methylpurine-DNA glycosylase (MPG)
PF02265	1	S1/P1 Nuclease
PF02269	1	Transcription initiation factor IID, 18kD subunit
PF02272	1	DHHA1 domain
PF02431	1	Chalcone-flavanone isomerase
PF02559	1	CarD-like/TRCF domain
PF02569	1	Pantoate-beta-alanine ligase
PF02597	1	ThiS family
PF02666	1	Phosphatidylserine decarboxylase
PF02683	1	Cytochrome C biogenesis protein transmembrane region
PF02686	1	Glu-tRNAGln amidotransferase C subunit
PF02735	1	Ku70/Ku80 beta-barrel domain
PF02736	1	Myosin N-terminal SH3-like domain
PF02737	1	3-hydroxyacyl-CoA dehydrogenase, NAD binding domain
PF02747	1	Proliferating cell nuclear antigen, C-terminal domain
PF02772	1	S-adenosylmethionine synthetase, central domain
PF02774	1	Semialdehyde dehydrogenase, dimerisation domain
PF02786	1	Carbamoyl-phosphate synthase L chain, ATP binding domain
PF02812	1	Glu/Leu/Phe/Val dehydrogenase, dimerisation domain
PF02824	1	TGS domain
PF02854	1	MIF4G domain
PF02882	1	Tetrahydrofolate dehydrogenase/cyclohydrolase, NAD(P)-binding domain
PF02919	1	Eukaryotic DNA topoisomerase I, DNA binding fragment
PF02928	1	C5HC2 zinc finger
PF02943	1	Ferredoxin thioredoxin reductase catalytic beta chain
PF02956	1	TT viral orf 1
PF03033	1	Glycosyltransferase family 28 N-terminal domain
PF03069	1	Acetamidase/Formamidase family
PF03070	1	TENA/THI-4/PQQC family
PF03096	1	Ndr family
PF03097	1	BRO1-like domain
PF03110	1	SBP domain
PF03175	1	DNA polymerase type B, organellar and viral
PF03177	1	Non-repetitive/WGA-negative nucleoporin C-terminal
PF03199	1	Eukaryotic glutathione synthase
PF03208	1	PRA1 family protein
PF03214	1	Reversibly glycosylated polypeptide
PF03219	1	TLC ATP/ADP transporter
PF03232	1	Ubiquinone biosynthesis protein COQ7
PF03271	1	EB1-like C-terminal motif
PF03291	1	mRNA capping enzyme
PF03378	1	CAS/CSE protein, C-terminus
PF03379	1	CcmB protein
PF03477	1	ATP cone domain
PF03479	1	Domain of unknown function (DUF296)
PF03489	1	Saposin-like type B, region 2
PF03501	1	Plectin/S10 domain
PF03572	1	Peptidase family S41
PF03637	1	Mob1/phocein family
PF03660	1	PHF5-like protein
PF03671	1	Ubiquitin fold modifier 1 protein
PF03694	1	Erg28 like protein
PF03715	1	Noc2p family
PF03730	1	Ku70/Ku80 C-terminal arm
PF03731	1	Ku70/Ku80 N-terminal alpha/beta domain
PF03876	1	SHS2 domain found in N terminus of Rpb7p/Rpc25p/MJ0397
PF03901	1	Alg9-like mannosyltransferase family
PF03911	1	Sec61beta family
PF03917	1	Eukaryotic glutathione synthase, ATP binding domain
PF04048	1	Sec8 exocyst complex component specific domain
PF04068	1	Possible Fer4-like domain in RNase L inhibitor, RLI
PF04091	1	Exocyst complex subunit Sec15-like
PF04106	1	Autophagy protein Apg5
PF04110	1	Ubiquitin-like autophagy protein Apg12
PF04133	1	Vacuolar protein sorting 55
PF04145	1	Ctr copper transporter family
PF04321	1	RmlD substrate binding domain
PF04413	1	3-Deoxy-D-manno-octulosonic-acid transferase (kdotransferase)
PF04431	1	Pectate lyase, N terminus
PF04438	1	HIT zinc finger
PF04483	1	Protein of unknown function (DUF565)
PF04494	1	WD40 associated region in TFIID subunit, NTD2 domain
PF04539	1	Sigma-70 region 3
PF04545	1	Sigma-70, region 4
PF04557	1	Glutaminyl-tRNA synthetase, non-specific RNA binding region part 2
PF04558	1	Glutaminyl-tRNA synthetase, non-specific RNA binding region part 1
PF04573	1	Signal peptidase subunit
PF04607	1	Region found in RelA / SpoT proteins
PF04627	1	Mitochondrial ATP synthase epsilon chain
PF04667	1	cAMP-regulated phosphoprotein/endosulfine conserved region
PF04676	1	Protein similar to CwfJ C-terminus 2
PF04677	1	Protein similar to CwfJ C-terminus 1
PF04679	1	ATP dependent DNA ligase C terminal region
PF04695	1	Peroxisomal membrane anchor protein (Pex14p) conserved region
PF04716	1	ETC complex I subunit conserved region
PF04739	1	5'-AMP-activated protein kinase beta subunit, interaction domain
PF04762	1	IKI3 family
PF04832	1	SOUL heme-binding protein
PF04841	1	Vps16, N-terminal region
PF04851	1	Type III restriction enzyme, res subunit
PF04852	1	Protein of unknown function (DUF640)
PF04863	1	Alliinase EGF-like domain
PF04939	1	Ribosome biogenesis regulatory protein (RRS1)
PF04959	1	Arsenite-resistance protein 2
PF05007	1	Mannosyltransferase (PIG-M)
PF05011	1	Lariat debranching enzyme, C-terminal domain
PF05030	1	SSXT protein (N-terminal region)
PF05063	1	MT-A70
PF05091	1	Eukaryotic translation initiation factor 3 subunit 7 (eIF-3)
PF05173	1	Dihydrodipicolinate reductase, C-terminus
PF05184	1	Saposin-like type B, region 1
PF05188	1	MutS domain II
PF05189	1	RNA 3'-terminal phosphate cyclase (RTC), insert domain
PF05190	1	MutS family domain IV
PF05198	1	Translation initiation factor IF-3, N-terminal domain
PF05236	1	Transcription initiation factor TFIID component TAF4 family
PF05346	1	Eukaryotic membrane protein family
PF05477	1	Surfeit locus protein 2 (SURF2)
PF05553	1	Cotton fibre expressed protein
PF05617	1	Prolamin-like
PF05625	1	PAXNEB protein
PF05694	1	56kDa selenium binding protein (SBP56)
PF05743	1	UEV domain
PF05793	1	Transcription initiation factor IIF, alpha subunit (TFIIF-alpha)
PF05856	1	ARP2/3 complex 20 kDa subunit (ARPC4)
PF05964	1	F/Y-rich N-terminus
PF05965	1	F/Y rich C-terminus
PF05983	1	MED7 protein
PF06045	1	Rhamnogalacturonate lyase family
PF06068	1	TIP49 C-terminus
PF06087	1	Tyrosyl-DNA phosphodiesterase
PF06212	1	GRIM-19 protein
PF06241	1	Castor and Pollux, part of voltage-gated ion channel
PF06280	1	Fn3-like domain
PF06320	1	GCN5-like protein 1 (GCN5L1)
PF06325	1	Ribosomal protein L11 methyltransferase (PrmA)
PF06426	1	Serine acetyltransferase, N-terminal
PF06480	1	FtsH Extracellular
PF06552	1	Plant specific mitochondrial import receptor subunit TOM20
PF06628	1	Catalase-related immune-responsive
PF06640	1	P protein C-terminus
PF06741	1	LsmAD domain
PF06760	1	Protein of unknown function (DUF1221)
PF06777	1	Helical and beta-bridge domain
PF06831	1	Formamidopyrimidine-DNA glycosylase H2TH domain
PF06957	1	Coatomer (COPI) alpha subunit C-terminus
PF06968	1	Biotin and Thiamin Synthesis associated domain
PF07200	1	Modifier of rudimentary (Mod(r)) protein
PF07264	1	Etoposide-induced protein 2.4 (EI24)
PF07298	1	NnrU protein
PF07521	1	Zn-dependent metallo-hydrolase RNA specificity domain
PF07557	1	Shugoshin C terminus
PF07716	1	Basic region leucine zipper
PF07795	1	Protein of unknown function (DUF1635)
PF07818	1	HCNGP-like protein
PF07823	1	Cyclic phosphodiesterase-like protein
PF07847	1	PCO_ADO
PF07876	1	Stress responsive A/B Barrel Domain
PF07915	1	Glucosidase II beta subunit-like protein
PF07928	1	Vps54-like protein
PF07933	1	Protein of unknown function (DUF1681)
PF07934	1	8-oxoguanine DNA glycosylase, N-terminal domain
PF07995	1	Glucose / Sorbosone dehydrogenase
PF08059	1	SEP domain
PF08068	1	DKCLD (NUC011) domain
PF08071	1	RS4NT (NUC023) domain
PF08079	1	Ribosomal L30 N-terminal domain
PF08156	1	NOP5NT (NUC127) domain
PF08161	1	NUC173 domain
PF08193	1	INO80 complex subunit Ies4
PF08295	1	Sin3 family co-repressor
PF08311	1	Mad3/BUB1 homology region 1
PF08338	1	Domain of unknown function (DUF1731)
PF08442	1	ATP-grasp domain
PF08446	1	PAS fold
PF08449	1	UAA transporter family
PF08536	1	Whirly transcription factor
PF08569	1	Mo25-like
PF08743	1	Nse4 C-terminal
PF08785	1	Ku C terminal domain like
PF08801	1	Nup133 N terminal like
PF08802	1	Cytochrome B6-F complex Fe-S subunit
PF08839	1	DNA replication factor CDT1 like
PF08996	1	DNA Polymerase alpha zinc finger
PF09117	1	MiAMP1
PF09138	1	Urm1 (Ubiquitin related modifier)
PF09273	1	Rubisco LSMT substrate-binding
PF09324	1	Domain of unknown function (DUF1981)
PF09334	1	tRNA synthetases class I (M)
PF09369	1	Domain of unknown function (DUF1998)
PF09382	1	RQC domain
PF09465	1	Lamin-B receptor of TUDOR domain
PF09739	1	Mini-chromosome maintenance replisome factor
PF09740	1	Uncharacterized conserved protein (DUF2043)
PF09766	1	Fms-interacting protein
PF10150	1	Ribonuclease E/G family
PF10184	1	Uncharacterized conserved protein (DUF2358)
PF10251	1	Presenilin enhancer-2 subunit of gamma secretase
PF10262	1	Rdx family
PF10385	1	RNA polymerase beta subunit external 1 domain
PF10433	1	Mono-functional DNA-alkylating methyl methanesulfonate N-term
PF10453	1	Nuclear fragile X mental retardation-interacting protein 1 (NUFIP1)
PF10509	1	Galactokinase galactose-binding signature
PF10557	1	Cullin protein neddylation domain
PF10584	1	Proteasome subunit A N-terminal signature
PF10588	1	NADH-ubiquinone oxidoreductase-G iron-sulfur binding region
PF10602	1	26S proteasome subunit RPN7
PF10604	1	Polyketide cyclase / dehydrase and lipid transport
PF10613	1	Ligated ion channel L-glutamate- and glycine-binding site
PF10693	1	Protein of unknown function (DUF2499)
PF10699	1	Male gamete fusion factor
PF10996	1	Beta-Casp domain
PF11262	1	Transcription factor/nuclear export subunit protein 2
PF11331	1	Probable zinc-ribbon domain
PF11411	1	DNA ligase IV
PF11718	1	Pre-mRNA 3'-end-processing endonuclease polyadenylation factor C-term
PF11831	1	pre-mRNA splicing factor component
PF11891	1	Protein RETICULATA-related
PF11998	1	Protein of unknown function (DUF3493)
PF12041	1	Transcriptional regulator DELLA protein N terminal
PF12066	1	Domain of unknown function (DUF3546)
PF12171	1	Zinc-finger double-stranded RNA-binding
PF12220	1	U1 small nuclear ribonucleoprotein of 70kDa MW N terminal
PF12230	1	Pre-mRNA splicing factor PRP21 like protein
PF12338	1	Ribulose-1,5-bisphosphate carboxylase small subunit
PF12348	1	CLASP N terminal
PF12457	1	Tuftelin interacting protein N terminal
PF12572	1	Protein of unknown function (DUF3752)
PF12638	1	Staygreen protein
PF12656	1	G-patch domain
PF12708	1	Pectate lyase superfamily protein
PF12740	1	Chlorophyllase enzyme
PF12755	1	Vacuolar 14 Fab1-binding region
PF12764	1	Glycine-rich region of argonaut
PF12783	1	Guanine nucleotide exchange factor in Golgi transport N-terminal
PF12807	1	Translation initiation factor eIF3 subunit 135
PF12812	1	PDZ-like domain
PF12848	1	ABC transporter
PF12861	1	Anaphase-promoting complex subunit 11 RING-H2 finger
PF12896	1	Anaphase-promoting complex, cyclosome, subunit 4
PF12998	1	Inhibitor of growth proteins N-terminal histone-binding
PF13187	1	4Fe-4S dicluster domain
PF13207	1	AAA domain
PF13237	1	4Fe-4S dicluster domain
PF13246	1	Cation transport ATPase (P-type)
PF13307	1	Helicase C-terminal domain
PF13328	1	HD domain
PF13334	1	Domain of unknown function (DUF4094)
PF13353	1	4Fe-4S single cluster domain
PF13361	1	UvrD-like helicase C-terminal domain
PF13414	1	TPR repeat
PF13426	1	PAS domain
PF13431	1	Tetratricopeptide repeat
PF13445	1	RING-type zinc-finger
PF13476	1	AAA domain
PF13507	1	CobB/CobQ-like glutamine amidotransferase domain
PF13510	1	2Fe-2S iron-sulfur cluster binding domain
PF13537	1	Glutamine amidotransferase domain
PF13579	1	Glycosyl transferase 4-like domain
PF13621	1	Cupin-like domain
PF13631	1	Cytochrome b(N-terminal)/b6/petB
PF13640	1	2OG-Fe(II) oxygenase superfamily
PF13649	1	Methyltransferase domain
PF13662	1	Toprim domain
PF13714	1	Phosphoenolpyruvate phosphomutase
PF13740	1	ACT domain
PF13774	1	Regulated-SNARE-like domain
PF13844	1	Glycosyl transferase family 41
PF13847	1	Methyltransferase domain
PF14260	1	C4-type zinc-finger of DNA polymerase delta
PF14381	1	Ethylene-responsive protein kinase Le-CTR1
PF14389	1	Leucine-zipper of ternary complex factor MIP1
PF14438	1	Ataxin 2 SM domain
PF14533	1	Ubiquitin-specific protease C-terminal
PF14542	1	GCN5-related N-acetyl-transferase
PF14683	1	Polysaccharide lyase family 4, domain III
PF14686	1	Polysaccharide lyase family 4, domain II
PF14700	1	DNA-directed RNA polymerase N-terminal
PF14705	1	Costars
PF14732	1	Ubiquitin/SUMO-activating enzyme ubiquitin-like domain
PF14829	1	Glycerol-3-phosphate acyltransferase N-terminal
PF14870	1	Photosynthesis system II assembly factor YCF48
PF15288	1	Zinc knuckle
PF15346	1	Arginine and glutamate-rich 1
PF15469	1	Exocyst complex component Sec5
PF15663	1	Zinc-finger containing family
PF15785	1	Serine/threonine-protein kinase smg-1
PF15879	1	NADH-ubiquinone oxidoreductase MWFE subunit
PF15960	1	Domain of unknown function (DUF4763)
PF16076	1	Acyltransferase C-terminus
PF16124	1	RecQ zinc-binding
PF16166	1	Chloroplast import apparatus Tic20-like
PF16187	1	Middle or third domain of peptidase_M16
PF16198	1	tRNA pseudouridylate synthase B C-terminal domain
PF16203	1	ERCC3/RAD25/XPB C-terminal helicase
PF16209	1	Phospholipid-translocating ATPase N-terminal
PF16213	1	Dimerisation and cyclophilin-binding domain of Mon2
PF16312	1	Coiled-coil region of Oberon
PF16457	1	Pleckstrin homology domain
PF16499	1	Alpha galactosidase A
PF16627	1	Unstructured region between BRX_N and BRX domain
PF16653	1	Saccharopine dehydrogenase C-terminal domain
PF16746	1	BAR domain of APPL family
PF16796	1	Microtubule binding
PF16879	1	C-terminal domain of Sin3a protein
PF16899	1	Cyclin C-terminal domain
PF16916	1	Dimerisation domain of Zinc Transporter
PF16950	1	SAM-binding_domain
PF16983	1	Molybdate transporter of MFS superfamily
PF17047	1	Synaptotagmin-like mitochondrial-lipid-binding domain
PF17098	1	WTAP/Mum2p family
